# Supplementary material for: Comparative genomic analysis of the Hafnia genus reveals an explicit evolutionary relationship between the species alvei and paralvei and provides insights into pathogenicity
Source: BMC Genomics. 2019 Oct 23;20:768. doi: 10.1186/s12864-019-6123-1 (PMC6806506; doi:10.1186/s12864-019-6123-1)
Supplement: Supplementary file 1 — Additional file 1: Table S1. Genetic characteristics of strains in the current research. [file 12864_2019_6123_MOESM1_ESM.xlsx]

## Sheet: Sheet1
Strain name	Accession number	Contig	GC (%)	ORF number	Genome size (Mb)
ATCC_13337-1	GCA_003668715.1	65	0.487481	4404	4.7125
ATCC_13337	GCA_000735375.1	161	0.487466	4392	4.72561
ATCC_29926	GCA_000980975.1	64	0.486871	4180	4.64091
ATCC_29927	GCA_001655005.1	86	0.481418	4372	4.72498
ATCC_51873	GCA_000239255.1	79	0.481907	4900	4.78119
C10	GCA_003362795.1	2994	0.490008	8455	6.68738
C2	GCA_003339035.1	159	0.480016	4350	4.62803
C3	GCA_003339055.1	160	0.480383	4343	4.61538
C5	GCA_003339065.1	120	0.480628	4308	4.59776
C8	GCA_003339115.1	120	0.480634	4302	4.59873
C9	GCA_003339105.1	120	0.48066	4306	4.59963
CBA7135	GCA_003253795.1	1	0.488884	3980	4.39787
CITHA-6	GCA_002287565.1	65	0.480746	4570	4.83507
DSM_30098	GCA_000818795.1	61	0.486379	3878	4.37852
DSM_30099	GCA_000818805.2	53	0.486962	4273	4.70104
FB1	GCA_000597785.2	1	0.489903	4063	4.60681
FDAARGOS_158	GCA_001559255.1	1	0.482003	3945	4.41201
FDAARGOS_230	GCA_002313145.1	7	0.4803	4483	4.80456
FDAARGOS_350	GCA_002206365.1	3	0.485073	4608	4.86158
GB001	GCA_900095695.1	88	0.486028	4533	4.76108
GTA-HAF03	GCA_000807895.1	47	0.479416	4382	4.88983
HMSC23F03	GCA_001816025.1	63	0.482323	4312	4.72736
HUMV-5920	GCA_001636255.1	2	0.48688	4075	4.52646
NCTC6578	GCA_900451125.1	7	0.489953	4271	4.59165
NCTC8105	GCA_900451105.1	2	0.487756	5036	4.77814
NCTC8535	GCA_900451035.1	4	0.486746	4357	4.68293
PCM_1188	GCA_004309865.1	78	0.481152	4403	4.71061
PCM_1189	GCA_004309855.1	54	0.489635	4139	4.43467
PCM_1190	GCA_004309825.1	51	0.489374	4111	4.45183
PCM_1191	GCA_004308165.1	56	0.486752	4168	4.53972
PCM_1192	GCA_004309835.1	41	0.47867	4412	4.74647
PCM_1194	GCA_004309775.1	70	0.48223	4393	4.70846
PCM_1196	GCA_004309875.1	56	0.487646	4110	4.48449
PCM_1198	GCA_004309975.1	98	0.480013	4442	4.7368
PCM_1202	GCA_004308065.1	85	0.489176	4255	4.57051
PCM_1204	GCA_004308205.1	59	0.488548	4161	4.54236
PCM_1209	GCA_004309785.1	131	0.486328	4389	4.73963
PCM_1210	GCA_004308115.1	81	0.486822	4420	4.78999
PCM_1211	GCA_004307975.1	155	0.477392	4617	4.84323
PCM_1214	GCA_004308085.1	127	0.488543	4741	4.96334
PCM_1216	GCA_004308015.1	36	0.488609	4035	4.40684
PCM_1218	GCA_004308105.1	51	0.479905	4279	4.59489
PCM_1220	GCA_004328605.1	1	0.489498	4083	4.44715
PCM_1221	GCA_004309925.1	76	0.488244	4568	4.86646
PCM_1223	GCA_004309945.1	108	0.480825	4537	4.76958
PCM_1224	GCA_004308095.1	44	0.486174	4112	4.45874
UBA11299	GCA_003542895.1	64	0.480811	4133	4.4246
