# Supplementary material for: Comparative genomic analysis of the Hafnia genus reveals an explicit evolutionary relationship between the species alvei and paralvei and provides insights into pathogenicity
Source: BMC Genomics. 2019 Oct 23;20:768. doi: 10.1186/s12864-019-6123-1 (PMC6806506; doi:10.1186/s12864-019-6123-1)
Supplement: Supplementary file 2 — Additional file 2: Table S2. List of 2045 single-copy genes shared by 47 Hafnia strains. [file 12864_2019_6123_MOESM2_ESM.xlsx]

## Sheet: Sheet1
protein_ID	reference strain name	genome_id	Product	location
EHM37263.1	ATCC_51873	JH417559.1	alpha-ketoglutarate permease	220..1560
EHM37267.1	ATCC_51873	JH417559.1	isocitrate lyase	4665..5975
EHM37269.1	ATCC_51873	JH417559.1	trehalose operon repressor	complement(7813..8772)
EHM37270.1	ATCC_51873	JH417559.1	putative radical SAM protein YgiQ	9047..11365
EHM37278.1	ATCC_51873	JH417559.1	2,5-diketo-D-gluconic acid reductase A	complement(19054..19884)
EHM37279.1	ATCC_51873	JH417559.1	aminotransferase, class I/II	20124..21314
EHM37286.1	ATCC_51873	JH417559.1	secondary thiamine-phosphate synthase enzyme	25873..26301
EHM37287.1	ATCC_51873	JH417559.1	hypothetical protein	26294..26641
EHM37288.1	ATCC_51873	JH417559.1	excinuclease ABC, A subunit	complement(26741..29677)
EHM37289.1	ATCC_51873	JH417559.1	single-strand binding family protein	30106..30645
EHM37290.1	ATCC_51873	JH417559.1	hypothetical protein	30751..31080
EHM37293.1	ATCC_51873	JH417559.1	putative carbamoyltransferase YgeW	33462..34649
EHM37294.1	ATCC_51873	JH417559.1	diaminopropionate ammonia-lyase	34729..35928
EHM37295.1	ATCC_51873	JH417559.1	putative selenium metabolism hydrolase	36004..37221
EHM37296.1	ATCC_51873	JH417559.1	dihydropyrimidinase	37305..38693
EHM37297.1	ATCC_51873	JH417559.1	carbamate kinase	38738..39670
EHM37300.1	ATCC_51873	JH417559.1	molybdenum hydroxylase accessory protein, YgfJ family	42187..42831
EHM37302.1	ATCC_51873	JH417559.1	putative selenate reductase, YgfK subunit	43198..46305
EHM37303.1	ATCC_51873	JH417559.1	putative chlorohydrolase/aminohydrolase	46305..47636
EHM37305.1	ATCC_51873	JH417559.1	putative selenate reductase, molybdenum-binding subunit	48481..51357
EHM37307.1	ATCC_51873	JH417559.1	guanine deaminase	53010..54326
EHM37310.1	ATCC_51873	JH417559.1	Na+/H+ antiporter	56195..57841
EHM37311.1	ATCC_51873	JH417559.1	LysR substrate binding domain protein	complement(58032..58946)
EHM37314.1	ATCC_51873	JH417559.1	hypothetical protein	complement(60404..60754)
EHM37318.1	ATCC_51873	JH417559.1	phosphotransferase system, EIIC	63376..64887
EHM37319.1	ATCC_51873	JH417559.1	6-phospho-beta-glucosidase	64927..66363
EHM37320.1	ATCC_51873	JH417559.1	hypothetical protein	complement(66457..66873)
EHM37321.1	ATCC_51873	JH417559.1	oxidoreductase, short chain dehydrogenase/reductase family protein	complement(67254..68027)
EHM37357.1	ATCC_51873	JH417559.1	sodium/pantothenate symporter	complement(96421..97881)
EHM37361.1	ATCC_51873	JH417559.1	3-dehydroquinate dehydratase, type II	complement(100183..100635)
EHM37362.1	ATCC_51873	JH417559.1	ferric reductase like transmembrane component	complement(100878..101477)
EHM37363.1	ATCC_51873	JH417559.1	Tat pathway signal sequence domain protein	complement(101507..102508)
EHM37364.1	ATCC_51873	JH417559.1	quinone oxidoreductase, YhdH/YhfP family	complement(102678..103655)
EHM37365.1	ATCC_51873	JH417559.1	diguanylate cyclase domain protein	103952..105853
EHM37366.1	ATCC_51873	JH417559.1	rod shape-determining protein MreB	106295..107338
EHM37368.1	ATCC_51873	JH417559.1	rod shape-determining protein MreD	108572..109060
EHM37371.1	ATCC_51873	JH417559.1	TIGR02099 family protein	111250..115005
EHM37372.1	ATCC_51873	JH417559.1	hydrolase, carbon-nitrogen family	115010..115858
EHM37377.1	ATCC_51873	JH417559.1	efflux transporter, RND family, MFP subunit	119397..120320
EHM37381.1	ATCC_51873	JH417559.1	aspartate carbamoyltransferase	122721..123656
EHM37386.1	ATCC_51873	JH417559.1	selenocysteine-specific translation elongation factor	complement(127837..129705)
EHM37388.1	ATCC_51873	JH417559.1	glutathione S-transferase protein	complement(131208..131819)
EHM37391.1	ATCC_51873	JH417559.1	glycerophosphoryl diester phosphodiesterase GlpQ	complement(133133..134209)
EHM37392.1	ATCC_51873	JH417559.1	glycerol-3-phosphate transporter	complement(134354..135709)
EHM37395.1	ATCC_51873	JH417559.1	glycerol-3-phosphate dehydrogenase [NAD(P)+	139070..140269
EHM37400.1	ATCC_51873	JH417559.1	PTS system trehalose-specific IIBC component	146098..147513
EHM37401.1	ATCC_51873	JH417559.1	alpha,alpha-phosphotrehalase	147572..149227
EHM37402.1	ATCC_51873	JH417559.1	YhcH/YjgK/YiaL family protein	149379..149846
EHM37409.1	ATCC_51873	JH417559.1	ornithine carbamoyltransferase	complement(157363..158379)
EHM37410.1	ATCC_51873	JH417559.1	hypothetical protein	158546..158977
EHM37424.1	ATCC_51873	JH417559.1	valine--tRNA ligase	complement(176487..179342)
EHM37425.1	ATCC_51873	JH417559.1	DNA polymerase III subunit chi	complement(179371..179820)
EHM37427.1	ATCC_51873	JH417559.1	lipopolysaccharide export system permease protein LptF	182136..183236
EHM37429.1	ATCC_51873	JH417559.1	beta-lactamase	complement(184393..185544)
EHM37431.1	ATCC_51873	JH417559.1	hypothetical protein	complement(186847..187254)
EHM37446.1	ATCC_51873	JH417559.1	glutathionylspermidine synthetase/amidase	203758..205635
EHM37465.1	ATCC_51873	JH417559.1	transcriptional activatory protein CaiF	complement(222901..223305)
EHM37466.1	ATCC_51873	JH417559.1	acetyl esterase	223770..224744
EHM37467.1	ATCC_51873	JH417559.1	transporter, major facilitator family protein	complement(224810..226156)
EHM37468.1	ATCC_51873	JH417559.1	Ferredoxin-like protein FixX family protein	complement(226241..226528)
EHM37469.1	ATCC_51873	JH417559.1	FAD dependent oxidoreductase	complement(226525..227817)
EHM37470.1	ATCC_51873	JH417559.1	electron transfer flavoprotein FAD-binding domain protein	complement(227879..228826)
EHM37471.1	ATCC_51873	JH417559.1	putative electron transfer flavoprotein FixA	complement(228838..229692)
EHM37474.1	ATCC_51873	JH417559.1	crotonobetainyl-CoA dehydrogenase	231900..233042
EHM37475.1	ATCC_51873	JH417559.1	crotonobetainyl-CoA:carnitine CoA-transferase	233175..234374
EHM37476.1	ATCC_51873	JH417559.1	putative crotonobetaine/carnitine-CoA ligase	234403..235989
EHM37477.1	ATCC_51873	JH417559.1	carnitinyl-CoA dehydratase	236004..236789
EHM37482.1	ATCC_51873	JH417559.1	hypothetical protein	239290..240390
EHM37483.1	ATCC_51873	JH417559.1	transcriptional activator FeaR	240530..241441
EHM37484.1	ATCC_51873	JH417559.1	primary amine oxidase	241815..244130
EHM37485.1	ATCC_51873	JH417559.1	phenylacetaldehyde dehydrogenase	complement(244207..245706)
EHM37486.1	ATCC_51873	JH417559.1	pirin family protein	complement(246037..246924)
EHM37487.1	ATCC_51873	JH417559.1	Mg2+ transporter-C family protein	complement(247025..247729)
EHM37490.1	ATCC_51873	JH417559.1	putative adenosine deaminase	complement(249529..250647)
EHM37491.1	ATCC_51873	JH417559.1	LysR substrate binding domain protein	complement(250777..251688)
EHM37493.1	ATCC_51873	JH417559.1	hypothetical protein	252419..253036
EHM37498.1	ATCC_51873	JH417559.1	hypothetical protein	257042..257488
EHM37499.1	ATCC_51873	JH417559.1	transcriptional regulator, IclR family protein	complement(257514..258335)
EHM37500.1	ATCC_51873	JH417559.1	3-dehydro-L-gulonate 2-dehydrogenase	258536..259630
EHM37501.1	ATCC_51873	JH417559.1	YhcH/YjgK/YiaL family protein	259643..260110
EHM37502.1	ATCC_51873	JH417559.1	hypothetical protein	260150..261121
EHM37503.1	ATCC_51873	JH417559.1	transporter, major facilitator family protein	261241..262578
EHM37504.1	ATCC_51873	JH417559.1	L-xylulose/3-keto-L-gulonate kinase	262651..264177
EHM37506.1	ATCC_51873	JH417559.1	putative hexulose-6-phosphate isomerase	264847..265719
EHM37507.1	ATCC_51873	JH417559.1	L-ribulose-5-phosphate 4-epimerase	265713..266408
EHM37509.1	ATCC_51873	JH417559.1	hypothetical protein	267596..267859
EHM37510.1	ATCC_51873	JH417559.1	ATP-independent RNA helicase DbpA	268073..269452
EHM37522.1	ATCC_51873	JH417559.1	ribonuclease	281337..281795
EHM37523.1	ATCC_51873	JH417559.1	barstar	281801..282079
EHM37701.1	ATCC_51873	JH417556.1	methylenetetrahydrofolate reductase	67183..68091
EHM37704.1	ATCC_51873	JH417556.1	homoserine dehydrogenase	70019..72454
EHM37705.1	ATCC_51873	JH417556.1	maltose regulon activator MalT	complement(73044..75758)
EHM37716.1	ATCC_51873	JH417556.1	zinc finger/helix-turn-helix protein	complement(92701..93102)
EHM37719.1	ATCC_51873	JH417556.1	glycerol-3-phosphate regulon repressor	complement(93647..94405)
EHM37720.1	ATCC_51873	JH417556.1	rhomboid protease GlpG	complement(94439..95305)
EHM37722.1	ATCC_51873	JH417556.1	hypothetical protein	96036..96470
EHM37771.1	ATCC_51873	JH417556.1	TrkA protein	complement(152..1810)
EHM37772.1	ATCC_51873	JH417556.1	protein InaA	2236..2886
EHM37775.1	ATCC_51873	JH417556.1	nitrogen regulation protein	complement(4408..5829)
EHM37776.1	ATCC_51873	JH417556.1	nitrogen regulation protein NR	complement(5876..6952)
EHM37781.1	ATCC_51873	JH417556.1	HAD hydrolase, family IA, variant 3	12853..13440
EHM37782.1	ATCC_51873	JH417556.1	tRNA-processing ribonuclease BN	13660..14469
EHM37784.1	ATCC_51873	JH417556.1	thioesterase domain protein	14998..15927
EHM37785.1	ATCC_51873	JH417556.1	multidrug translocase MdfA	complement(15979..17211)
EHM37787.1	ATCC_51873	JH417556.1	acyltransferase	17486..18481
EHM37793.1	ATCC_51873	JH417556.1	xylose isomerase	23187..24506
EHM37794.1	ATCC_51873	JH417556.1	xylulokinase	24584..26047
EHM37875.1	ATCC_51873	JH417555.1	transcription antitermination factor NusB	complement(53712..54131)
EHM37876.1	ATCC_51873	JH417555.1	6,7-dimethyl-8-ribityllumazine synthase	complement(54152..54622)
EHM37877.1	ATCC_51873	JH417555.1	riboflavin biosynthesis protein RibD	complement(54795..55916)
EHM37879.1	ATCC_51873	JH417555.1	hypothetical protein	56724..57257
EHM37880.1	ATCC_51873	JH417555.1	export membrane protein SecF	complement(57341..58312)
EHM37973.1	ATCC_51873	JH417555.1	phosphatidylglycerophosphatase A	complement(46045..46566)
EHM37974.1	ATCC_51873	JH417555.1	thiamine-phosphate kinase	complement(46553..47530)
EHM38050.1	ATCC_51873	JH417555.1	hypothetical protein	complement(171..662)
EHM38051.1	ATCC_51873	JH417555.1	2-dehydropantoate 2-reductase	829..1761
EHM38052.1	ATCC_51873	JH417555.1	DJ-1 family protein	1742..2314
EHM38060.1	ATCC_51873	JH417555.1	exodeoxyribonuclease VII, small subunit	9257..9514
EHM38090.1	ATCC_51873	JH417554.1	quinolinate synthetase complex, A subunit	160792..161859
EHM38091.1	ATCC_51873	JH417554.1	nicotinamide riboside transporter PnuC	161885..162613
EHM38101.1	ATCC_51873	JH417554.1	PsiF repeat protein	complement(169370..169723)
EHM38103.1	ATCC_51873	JH417554.1	efflux transporter, RND family, MFP subunit	complement(173105..174622)
EHM38104.1	ATCC_51873	JH417554.1	hypothetical protein	complement(174619..175875)
EHM38105.1	ATCC_51873	JH417554.1	hypothetical protein	complement(175888..176259)
EHM38137.1	ATCC_51873	JH417554.1	asparagine synthase	complement(91366..93033)
EHM38138.1	ATCC_51873	JH417554.1	HAD hydrolase family	complement(93360..94127)
EHM38139.1	ATCC_51873	JH417554.1	putative protein mlc	complement(94414..95646)
EHM38140.1	ATCC_51873	JH417554.1	N-acetylglucosamine-6-phosphate deacetylase	complement(95723..96874)
EHM38141.1	ATCC_51873	JH417554.1	glucosamine-6-phosphate deaminase	complement(96902..97702)
EHM38145.1	ATCC_51873	JH417554.1	outer membrane porin, OprD family	102547..103932
EHM38146.1	ATCC_51873	JH417554.1	hypothetical protein	103990..104319
EHM38147.1	ATCC_51873	JH417554.1	chitobiase	104340..107012
EHM38150.1	ATCC_51873	JH417554.1	flavodoxin	complement(108032..108559)
EHM38151.1	ATCC_51873	JH417554.1	Ribbon-helix-helix protein, CopG family	complement(108681..108956)
EHM38152.1	ATCC_51873	JH417554.1	hydrolase, alpha/beta domain protein	complement(109271..110041)
EHM38153.1	ATCC_51873	JH417554.1	SeqA protein	110292..110837
EHM38154.1	ATCC_51873	JH417554.1	phosphoglucomutase, alpha-D-glucose phosphate-specific	110915..112561
EHM38155.1	ATCC_51873	JH417554.1	hypothetical protein	112693..113013
EHM38158.1	ATCC_51873	JH417554.1	K+-transporting ATPase, C subunit	complement(116445..117017)
EHM38159.1	ATCC_51873	JH417554.1	K+-transporting ATPase, B subunit	complement(117226..119292)
EHM38160.1	ATCC_51873	JH417554.1	K+-transporting ATPase, A subunit	complement(119304..120992)
EHM38163.1	ATCC_51873	JH417554.1	hypothetical protein	121341..121838
EHM38166.1	ATCC_51873	JH417554.1	hypothetical protein	122491..123438
EHM38167.1	ATCC_51873	JH417554.1	deoxyribodipyrimidine photo-lyase	123493..124923
EHM38168.1	ATCC_51873	JH417554.1	putative 3',5'-cyclic-nucleotide phosphodiesterase	124958..125941
EHM38170.1	ATCC_51873	JH417554.1	putative alkylphosphonate utilization operon protein PhnA	complement(126774..127109)
EHM38171.1	ATCC_51873	JH417554.1	LysR substrate binding domain protein	complement(127349..128284)
EHM38172.1	ATCC_51873	JH417554.1	transporter, major facilitator family protein	complement(128402..129640)
EHM38173.1	ATCC_51873	JH417554.1	xanthosine phosphorylase	complement(129822..130658)
EHM38174.1	ATCC_51873	JH417554.1	TIGR00370 family protein	130922..131614
EHM38175.1	ATCC_51873	JH417554.1	biotin-dependent carboxylase domain protein	131608..132537
EHM38177.1	ATCC_51873	JH417554.1	putative DNA-formamidopyrimidine glycosylase	133334..134125
EHM38178.1	ATCC_51873	JH417554.1	citrate (Si)-synthase	complement(134195..135514)
EHM38182.1	ATCC_51873	JH417554.1	succinate dehydrogenase iron-sulfur subunit	138889..139605
EHM38183.1	ATCC_51873	JH417554.1	oxoglutarate dehydrogenase (succinyl-transferring), E1 component	139930..142740
EHM38184.1	ATCC_51873	JH417554.1	dihydrolipoyllysine-residue succinyltransferase, E2 component of oxoglutarate dehydrogenase complex	142815..144029
EHM38185.1	ATCC_51873	JH417554.1	succinate-CoA ligase, beta subunit	144255..145421
EHM38186.1	ATCC_51873	JH417554.1	succinate-CoA ligase, alpha subunit	145421..146290
EHM38187.1	ATCC_51873	JH417554.1	cytochrome D ubiquinol oxidase subunit I	147081..148643
EHM38188.1	ATCC_51873	JH417554.1	cytochrome d ubiquinol oxidase, subunit II	148658..149797
EHM38192.1	ATCC_51873	JH417554.1	protein TolR	151461..151883
EHM38194.1	ATCC_51873	JH417554.1	Tol-Pal system beta propeller repeat protein TolB	153424..154719
EHM38278.1	ATCC_51873	JH417554.1	serine transporter	complement(15080..16363)
EHM38279.1	ATCC_51873	JH417554.1	methionine gamma-lyase	complement(16533..17798)
EHM38287.1	ATCC_51873	JH417554.1	MATE efflux family protein	25216..26556
EHM38293.1	ATCC_51873	JH417554.1	cupin domain protein	31654..32049
EHM38294.1	ATCC_51873	JH417554.1	hydroxyisourate hydrolase	32255..32668
EHM38297.1	ATCC_51873	JH417554.1	acriflavine resistance protein A	37214..38377
EHM38303.1	ATCC_51873	JH417554.1	putative endo-type membrane-bound lytic murein transglycosylase A	complement(46651..47256)
EHM38304.1	ATCC_51873	JH417554.1	L-rhamnose 1-epimerase	complement(47437..47751)
EHM38305.1	ATCC_51873	JH417554.1	lactaldehyde reductase	complement(47761..48909)
EHM38306.1	ATCC_51873	JH417554.1	rhamnulose-1-phosphate aldolase	complement(48986..49810)
EHM38307.1	ATCC_51873	JH417554.1	L-rhamnose isomerase	complement(49835..51091)
EHM38311.1	ATCC_51873	JH417554.1	putative HTH-type transcriptional activator RhaS	53112..53720
EHM38312.1	ATCC_51873	JH417554.1	HTH-type transcriptional activator RhaR	53855..54715
EHM38313.1	ATCC_51873	JH417554.1	oxidoreductase, aldo/keto reductase family protein	54784..55701
EHM38314.1	ATCC_51873	JH417554.1	acetyltransferase, GNAT family	55822..56274
EHM38316.1	ATCC_51873	JH417554.1	L-rhamnose-proton symporter	complement(57716..58750)
EHM38317.1	ATCC_51873	JH417554.1	hypothetical protein	59150..59485
EHM38320.1	ATCC_51873	JH417554.1	twin arginine-targeting protein translocase, TatA/E family	61170..61367
EHM38321.1	ATCC_51873	JH417554.1	lipoyl synthase	complement(61549..62514)
EHM38323.1	ATCC_51873	JH417554.1	hypothetical protein	complement(63334..63612)
EHM38324.1	ATCC_51873	JH417554.1	D-alanyl-D-alanine carboxypeptidase DacA	complement(63707..64993)
EHM38325.1	ATCC_51873	JH417554.1	sporulation and cell division repeat protein	complement(65082..66170)
EHM38327.1	ATCC_51873	JH417554.1	penicillin-binding protein 2	complement(67317..69212)
EHM38328.1	ATCC_51873	JH417554.1	rRNA large subunit m3Psi methyltransferase RlmH	complement(69299..69769)
EHM38329.1	ATCC_51873	JH417554.1	iojap-like protein	complement(69773..70138)
EHM38330.1	ATCC_51873	JH417554.1	nicotinate-nucleotide adenylyltransferase	complement(70266..70928)
EHM38331.1	ATCC_51873	JH417554.1	DNA polymerase III, delta subunit	complement(70918..71952)
EHM38332.1	ATCC_51873	JH417554.1	lipoprotein B family protein	complement(71949..72671)
EHM38333.1	ATCC_51873	JH417554.1	leucine--tRNA ligase	complement(72701..75283)
EHM38334.1	ATCC_51873	JH417554.1	hypothetical protein	75697..76179
EHM38335.1	ATCC_51873	JH417554.1	cytidine/uridine-specific hydrolase	complement(76234..77166)
EHM38336.1	ATCC_51873	JH417554.1	cytidine/uridine-specific hydrolase	complement(77178..78128)
EHM38337.1	ATCC_51873	JH417554.1	glutamate ABC transporter, ATP-binding protein GluA	complement(78332..79057)
EHM38338.1	ATCC_51873	JH417554.1	glutamate/aspartate transport system permease protein GltK	complement(79057..79731)
EHM38340.1	ATCC_51873	JH417554.1	glutamate-aspartate periplasmic-binding protein	complement(80812..81672)
EHM38342.1	ATCC_51873	JH417554.1	pyridoxamine 5'-phosphate oxidase family protein	complement(82257..82907)
EHM38343.1	ATCC_51873	JH417554.1	apolipoprotein N-acyltransferase	complement(82984..84507)
EHM38345.1	ATCC_51873	JH417554.1	translation metalloprotein YbeY	complement(85511..86005)
EHM38348.1	ATCC_51873	JH417554.1	tRNA-i(6)A37 thiotransferase enzyme MiaB	complement(87415..88839)
EHM38349.1	ATCC_51873	JH417554.1	2-octaprenyl-3-methyl-6-methoxy-1,4-benzoquinol hydroxylase	89124..90299
EHM38463.1	ATCC_51873	JH417552.1	D-alanyl-D-alanine endopeptidase	complement(394404..395207)
EHM38464.1	ATCC_51873	JH417552.1	methyltransferase domain protein	complement(395698..396486)
EHM38469.1	ATCC_51873	JH417552.1	LysR substrate binding domain protein	complement(400657..401550)
EHM38472.1	ATCC_51873	JH417552.1	excinuclease ABC, B subunit	complement(402665..404683)
EHM38476.1	ATCC_51873	JH417552.1	hypothetical protein	complement(405609..406142)
EHM38478.1	ATCC_51873	JH417552.1	dethiobiotin synthase	complement(406563..407270)
EHM38479.1	ATCC_51873	JH417552.1	biotin biosynthesis protein BioC	complement(407263..408030)
EHM38480.1	ATCC_51873	JH417552.1	8-amino-7-oxononanoate synthase	complement(408011..409168)
EHM38481.1	ATCC_51873	JH417552.1	biotin synthase	complement(409168..410205)
EHM38485.1	ATCC_51873	JH417552.1	Cof-like hydrolase	417151..417957
EHM38487.1	ATCC_51873	JH417552.1	molybdate ABC transporter, ATP-binding protein	complement(418549..419607)
EHM38488.1	ATCC_51873	JH417552.1	molybdate ABC transporter, permease protein	complement(419613..420302)
EHM38491.1	ATCC_51873	JH417552.1	transcriptional regulator ModE	421623..422423
EHM38492.1	ATCC_51873	JH417552.1	ABC transporter, ATP-binding protein	422577..424043
EHM38493.1	ATCC_51873	JH417552.1	CAAX amino terminal protease family protein	424049..424966
EHM38494.1	ATCC_51873	JH417552.1	UDP-glucose 4-epimerase	425209..426255
EHM38495.1	ATCC_51873	JH417552.1	UTP--hexose-1-phosphate uridylyltransferase	426269..427327
EHM38496.1	ATCC_51873	JH417552.1	galactokinase	427317..428495
EHM38497.1	ATCC_51873	JH417552.1	galactose mutarotase	428489..429544
EHM38529.1	ATCC_51873	JH417552.1	hypothetical protein	complement(342539..343210)
EHM38530.1	ATCC_51873	JH417552.1	transcriptional regulatory protein	complement(343478..344194)
EHM38533.1	ATCC_51873	JH417552.1	poly-beta-1,6-N-acetyl-D-glucosamine N-deacetylase PgaB	346608..348722
EHM38534.1	ATCC_51873	JH417552.1	poly-beta-1,6 N-acetyl-D-glucosamine synthase	348719..349996
EHM38535.1	ATCC_51873	JH417552.1	hypothetical protein	349977..350381
EHM38536.1	ATCC_51873	JH417552.1	hypothetical protein	complement(350423..350659)
EHM38537.1	ATCC_51873	JH417552.1	DNA ligase	complement(350713..352749)
EHM38538.1	ATCC_51873	JH417552.1	cell division protein ZipA	complement(352828..353850)
EHM38539.1	ATCC_51873	JH417552.1	putative sulfate transport protein CysZ	353962..354867
EHM38540.1	ATCC_51873	JH417552.1	cysteine synthase A	355021..356025
EHM38542.1	ATCC_51873	JH417552.1	phosphoenolpyruvate-protein phosphotransferase	356735..358462
EHM38543.1	ATCC_51873	JH417552.1	glucose-specific phosphotransferase enzyme IIA component	358509..359018
EHM38545.1	ATCC_51873	JH417552.1	cysteine synthase B	complement(359910..360737)
EHM38546.1	ATCC_51873	JH417552.1	sulfate ABC transporter, ATP-binding protein	complement(360912..362006)
EHM38547.1	ATCC_51873	JH417552.1	sulfate ABC transporter, permease protein CysW	complement(362003..362881)
EHM38548.1	ATCC_51873	JH417552.1	sulfate ABC transporter, permease protein CysT	complement(362881..363720)
EHM38552.1	ATCC_51873	JH417552.1	hypothetical protein	complement(368054..368557)
EHM38553.1	ATCC_51873	JH417552.1	hypothetical protein	complement(368764..369168)
EHM38559.1	ATCC_51873	JH417552.1	N-acetylmuramoyl-L-alanine amidase	373233..374105
EHM38561.1	ATCC_51873	JH417552.1	toxin-antitoxin system, toxin component, PIN family	375145..375600
EHM38562.1	ATCC_51873	JH417552.1	hypothetical protein	complement(375613..376386)
EHM38565.1	ATCC_51873	JH417552.1	ABC transporter, permease protein	complement(378122..379303)
EHM38566.1	ATCC_51873	JH417552.1	ABC transporter, substrate-binding protein, QAT family	complement(379367..380248)
EHM38569.1	ATCC_51873	JH417552.1	HNH endonuclease domain protein	381706..382050
EHM38570.1	ATCC_51873	JH417552.1	hypothetical protein	complement(382212..382943)
EHM38581.1	ATCC_51873	JH417552.1	D-methionine-binding lipoprotein MetQ	391543..392403
EHM38675.1	ATCC_51873	JH417552.1	phage tail component protein	complement(<249708..252525)
EHM38679.1	ATCC_51873	JH417552.1	elongation factor P	255060..255632
EHM38682.1	ATCC_51873	JH417552.1	mannitol dehydrogenase domain protein	257325..258803
EHM38684.1	ATCC_51873	JH417552.1	FCD domain protein	complement(260571..261314)
EHM38685.1	ATCC_51873	JH417552.1	hypothetical protein	complement(261533..261880)
EHM38686.1	ATCC_51873	JH417552.1	CobW/P47K family protein	262226..263212
EHM38687.1	ATCC_51873	JH417552.1	PAP2 family protein	263248..263949
EHM38693.1	ATCC_51873	JH417552.1	glycosyl transferase family, helical bundle domain protein	complement(268341..269255)
EHM38694.1	ATCC_51873	JH417552.1	hypothetical protein	complement(269346..271535)
EHM38696.1	ATCC_51873	JH417552.1	glycine betaine/L-proline transport system permease protein ProW	273186..274292
EHM38702.1	ATCC_51873	JH417552.1	hypothetical protein	complement(280960..281943)
EHM38703.1	ATCC_51873	JH417552.1	exodeoxyribonuclease I	282231..283655
EHM38704.1	ATCC_51873	JH417552.1	protein RarD	283785..284711
EHM38705.1	ATCC_51873	JH417552.1	amino acid permease	complement(284812..286245)
EHM38707.1	ATCC_51873	JH417552.1	4-aminobutyrate transaminase	complement(286674..287996)
EHM38709.1	ATCC_51873	JH417552.1	glutamate--ammonia ligase, catalytic domain protein	complement(288229..289647)
EHM38712.1	ATCC_51873	JH417552.1	putative aldehyde dehydrogenase DhaS	291310..292806
EHM38713.1	ATCC_51873	JH417552.1	FAD dependent oxidoreductase	292812..294092
EHM38716.1	ATCC_51873	JH417552.1	LrgA family protein	296224..296631
EHM38717.1	ATCC_51873	JH417552.1	TIGR00659 family protein	296631..297323
EHM38718.1	ATCC_51873	JH417552.1	cytidine deaminase	297523..298407
EHM38719.1	ATCC_51873	JH417552.1	putative NAD-dependent malic enzyme 3	298622..300319
EHM38724.1	ATCC_51873	JH417552.1	D-galactose-binding periplasmic protein	complement(304738..305862)
EHM38725.1	ATCC_51873	JH417552.1	HTH-type transcriptional regulator GalR	complement(306095..307093)
EHM38726.1	ATCC_51873	JH417552.1	hypothetical protein	complement(307324..308529)
EHM38728.1	ATCC_51873	JH417552.1	hypothetical protein	complement(309419..310579)
EHM38729.1	ATCC_51873	JH417552.1	putative HTH-type transcriptional regulator GltR	310712..311686
EHM38735.1	ATCC_51873	JH417552.1	molybdopterin biosynthesis protein MoeA	315703..316941
EHM38736.1	ATCC_51873	JH417552.1	molybdopterin synthase sulfurylase MoeB	316944..317723
EHM38737.1	ATCC_51873	JH417552.1	glyoxalase family protein	317865..318251
EHM38738.1	ATCC_51873	JH417552.1	hypothetical protein	318381..319202
EHM38741.1	ATCC_51873	JH417552.1	hypothetical protein	complement(323809..324204)
EHM38743.1	ATCC_51873	JH417552.1	acidic protein MsyB family protein	324335..324709
EHM38744.1	ATCC_51873	JH417552.1	LytS/YhcK-type transmembrane receptor domain protein	324919..326610
EHM38745.1	ATCC_51873	JH417552.1	putative protein MrkE	326607..327341
EHM38746.1	ATCC_51873	JH417552.1	hypothetical protein	327572..328018
EHM38749.1	ATCC_51873	JH417552.1	bacterial Transmembrane Pair family protein	complement(330031..330483)
EHM38750.1	ATCC_51873	JH417552.1	LysR substrate binding domain protein	330578..331447
EHM38751.1	ATCC_51873	JH417552.1	putative indolepyruvate decarboxylase	complement(331464..333137)
EHM38754.1	ATCC_51873	JH417552.1	hypothetical protein	335050..335538
EHM38755.1	ATCC_51873	JH417552.1	manganese transport protein MntH	complement(335599..336900)
EHM38757.1	ATCC_51873	JH417552.1	nucleoside permease NupC	337237..338439
EHM38849.1	ATCC_51873	JH417552.1	Rhs element Vgr protein	complement(32804..35191)
EHM38851.1	ATCC_51873	JH417552.1	type VI secretion system effector, Hcp1 family	complement(38095..38586)
EHM38853.1	ATCC_51873	JH417552.1	type IV / VI secretion system protein, DotU family	complement(40382..41041)
EHM38864.1	ATCC_51873	JH417552.1	hypothetical protein	49269..49793
EHM38865.1	ATCC_51873	JH417552.1	sulfur relay protein, TusE/DsrC/DsvC family	49966..50295
EHM38866.1	ATCC_51873	JH417552.1	acylphosphatase	complement(50296..50574)
EHM38867.1	ATCC_51873	JH417552.1	23S rRNA m5C1962 methyltransferase	50684..51877
EHM38868.1	ATCC_51873	JH417552.1	heat shock protein HspQ	51971..52366
EHM38869.1	ATCC_51873	JH417552.1	CoA binding domain protein	complement(52436..52852)
EHM38870.1	ATCC_51873	JH417552.1	hypothetical protein	53010..53552
EHM38871.1	ATCC_51873	JH417552.1	methylglyoxal synthase	53657..54115
EHM38872.1	ATCC_51873	JH417552.1	helicase IV	complement(54209..56284)
EHM38874.1	ATCC_51873	JH417552.1	hypothetical protein	56571..57017
EHM38875.1	ATCC_51873	JH417552.1	membrane protein family	57029..59164
EHM38876.1	ATCC_51873	JH417552.1	TfoX protein	complement(59226..59846)
EHM38877.1	ATCC_51873	JH417552.1	cell division inhibitor SulA	60069..60575
EHM38878.1	ATCC_51873	JH417552.1	outer membrane protein A	60915..61988
EHM38880.1	ATCC_51873	JH417552.1	hypothetical protein	62942..64519
EHM38884.1	ATCC_51873	JH417552.1	hypothetical protein	complement(66867..67427)
EHM38885.1	ATCC_51873	JH417552.1	hypothetical protein	complement(67427..69067)
EHM38886.1	ATCC_51873	JH417552.1	integral membrane protein, PqiA family	complement(69060..70271)
EHM38887.1	ATCC_51873	JH417552.1	ABC transporter, ATP-binding protein	complement(70432..72339)
EHM38888.1	ATCC_51873	JH417552.1	ribosomal RNA large subunit methyltransferase L	complement(72343..74469)
EHM38891.1	ATCC_51873	JH417552.1	MOSC domain protein	75292..76416
EHM38893.1	ATCC_51873	JH417552.1	hypothetical protein	complement(76516..77004)
EHM38895.1	ATCC_51873	JH417552.1	membrane alanyl aminopeptidase	complement(78571..81189)
EHM38896.1	ATCC_51873	JH417552.1	diguanylate cyclase domain protein	81632..83365
EHM38897.1	ATCC_51873	JH417552.1	nicotinate phosphoribosyltransferase	83582..84787
EHM38898.1	ATCC_51873	JH417552.1	asparagine--tRNA ligase	85061..86461
EHM38901.1	ATCC_51873	JH417552.1	metallo-beta-lactamase domain protein	complement(89498..90145)
EHM38902.1	ATCC_51873	JH417552.1	Tat pathway signal sequence domain protein	complement(90261..90809)
EHM38903.1	ATCC_51873	JH417552.1	peptidoglycan binding domain protein	complement(90987..92828)
EHM38904.1	ATCC_51873	JH417552.1	partition protein MukB	complement(93059..97513)
EHM38905.1	ATCC_51873	JH417552.1	partition protein MukE	complement(97510..98214)
EHM38906.1	ATCC_51873	JH417552.1	partition protein MukF	complement(98219..99541)
EHM38907.1	ATCC_51873	JH417552.1	methyltransferase domain protein	complement(99538..100323)
EHM38909.1	ATCC_51873	JH417552.1	hypothetical protein	100499..101269
EHM38911.1	ATCC_51873	JH417552.1	hydroxydechloroatrazine ethylaminohydrolase	complement(101544..102911)
EHM38916.1	ATCC_51873	JH417552.1	3-deoxy-D-manno-octulosonate cytidylyltransferase	complement(107388..108158)
EHM38919.1	ATCC_51873	JH417552.1	putative carbon monoxide dehydrogenase, small subunit	112004..112462
EHM38921.1	ATCC_51873	JH417552.1	putative cold shock-like protein CspE	complement(114113..114322)
EHM38928.1	ATCC_51873	JH417552.1	cytidylate kinase	complement(122638..123327)
EHM38929.1	ATCC_51873	JH417552.1	3-phosphoshikimate 1-carboxyvinyltransferase	complement(123696..124976)
EHM38933.1	ATCC_51873	JH417552.1	L-asparaginase	complement(127319..128365)
EHM38934.1	ATCC_51873	JH417552.1	YcaO-like family protein	128477..130270
EHM38936.1	ATCC_51873	JH417552.1	formate C-acetyltransferase	131734..134016
EHM38938.1	ATCC_51873	JH417552.1	pyruvate formate-lyase 1-activating enzyme	134470..135042
EHM38939.1	ATCC_51873	JH417552.1	hypothetical protein	135626..136168
EHM38940.1	ATCC_51873	JH417552.1	transporter, major facilitator family protein	complement(136240..137316)
EHM38941.1	ATCC_51873	JH417552.1	putative ferredoxin-type protein NapF	complement(137496..138083)
EHM38942.1	ATCC_51873	JH417552.1	twin-arginine leader-binding protein DmsD	complement(138083..138697)
EHM38943.1	ATCC_51873	JH417552.1	DMSO reductase, anchor subunit DmsC	complement(138811..139671)
EHM38948.1	ATCC_51873	JH417552.1	serine--tRNA ligase	complement(143285..144577)
EHM38950.1	ATCC_51873	JH417552.1	outer membrane lipoprotein carrier protein LolA	complement(146058..146669)
EHM38954.1	ATCC_51873	JH417552.1	thioredoxin-disulfide reductase	152230..153198
EHM38959.1	ATCC_51873	JH417552.1	thiol reductant ABC exporter, CydD subunit	155800..157572
EHM38960.1	ATCC_51873	JH417552.1	thiol reductant ABC exporter, CydC subunit	157575..159296
EHM38961.1	ATCC_51873	JH417552.1	leucyltransferase	159281..160096
EHM38962.1	ATCC_51873	JH417552.1	translation initiation factor IF-1	160192..160410
EHM38964.1	ATCC_51873	JH417552.1	ATP-dependent Clp protease adaptor protein ClpS	complement(162889..163212)
EHM38966.1	ATCC_51873	JH417552.1	hypothetical protein	164405..165355
EHM38968.1	ATCC_51873	JH417552.1	Tat pathway signal sequence domain protein	167321..168220
EHM38969.1	ATCC_51873	JH417552.1	hydroxylamine reductase	168502..170085
EHM38970.1	ATCC_51873	JH417552.1	NADH oxidoreductase hcr	170150..171154
EHM38971.1	ATCC_51873	JH417552.1	thiamine pyrophosphate enzyme, TPP binding domain protein	171372..173138
EHM38973.1	ATCC_51873	JH417552.1	NAD dependent epimerase/dehydratase family protein	174616..176061
EHM38975.1	ATCC_51873	JH417552.1	NAD dependent epimerase/dehydratase family protein	176481..177500
EHM38976.1	ATCC_51873	JH417552.1	N-acetylmuramoyl-L-alanine amidase	complement(177494..178351)
EHM38977.1	ATCC_51873	JH417552.1	hypothetical protein	178392..178712
EHM38982.1	ATCC_51873	JH417552.1	arginine transport ATP-binding protein ArtP	181013..181741
EHM38984.1	ATCC_51873	JH417552.1	arginine ABC transporter permease protein ArtQ	182790..183506
EHM38987.1	ATCC_51873	JH417552.1	arginine ABC transporter, periplasmic arginine-binding protein ArtJ	184414..185145
EHM38989.1	ATCC_51873	JH417552.1	putative methylated-DNA--[protein	185386..185874
EHM38990.1	ATCC_51873	JH417552.1	23S rRNA (uracil-5-)-methyltransferase RumB	complement(185862..186941)
EHM38992.1	ATCC_51873	JH417552.1	putative spermidine/putrescine ABC transporter, permease protein PotC	complement(187673..188518)
EHM38993.1	ATCC_51873	JH417552.1	putrescine transport system permease protein PotH	complement(188518..189480)
EHM38994.1	ATCC_51873	JH417552.1	polyamine ABC transporter, ATP-binding protein	complement(189491..190624)
EHM38995.1	ATCC_51873	JH417552.1	putrescine-binding periplasmic protein	complement(190778..191884)
EHM38999.1	ATCC_51873	JH417552.1	alpha-L-glutamate ligase, RimK family	complement(193103..193876)
EHM39000.1	ATCC_51873	JH417552.1	oxygen-insensitive NADPH nitroreductase	complement(194018..194740)
EHM39001.1	ATCC_51873	JH417552.1	hypothetical protein	complement(194724..195029)
EHM39003.1	ATCC_51873	JH417552.1	hypothetical protein	complement(195528..195926)
EHM39005.1	ATCC_51873	JH417552.1	TrkA protein	196202..197953
EHM39008.1	ATCC_51873	JH417552.1	PAP2 family protein	200268..200876
EHM39009.1	ATCC_51873	JH417552.1	putative deoxyribose operon repressor	200916..201920
EHM39011.1	ATCC_51873	JH417552.1	serine transporter	202869..204086
EHM39016.1	ATCC_51873	JH417552.1	D-alanyl-D-alanine carboxypeptidase DacA	complement(207714..208922)
EHM39017.1	ATCC_51873	JH417552.1	gluconate 2-dehydrogenase cytochrome c subunit	complement(209288..210616)
EHM39024.1	ATCC_51873	JH417552.1	transporter, major facilitator family protein	216622..217836
EHM39026.1	ATCC_51873	JH417552.1	ribosomal protein S12 methylthiotransferase RimO	218574..219890
EHM39029.1	ATCC_51873	JH417552.1	NAD dependent epimerase/dehydratase family protein	complement(221323..222150)
EHM39030.1	ATCC_51873	JH417552.1	ATP phosphoribosyltransferase	222824..223723
EHM39031.1	ATCC_51873	JH417552.1	histidinol dehydrogenase	223729..225081
EHM39033.1	ATCC_51873	JH417552.1	histidinol-phosphatase	226181..227248
EHM39035.1	ATCC_51873	JH417552.1	1-(5-phosphoribosyl)-5-[(5-phosphoribosylamino)methylideneamino	227871..228608
EHM39037.1	ATCC_51873	JH417552.1	phosphoribosyl-ATP diphosphatase	229360..229989
EHM39042.1	ATCC_51873	JH417552.1	phage/conjugal plasmid C-4 type zinc finger protein, TraR family	235781..236077
EHM39043.1	ATCC_51873	JH417552.1	amidohydrolase	complement(236109..237308)
EHM39047.1	ATCC_51873	JH417552.1	sugar efflux transporter A	241765..242793
EHM39049.1	ATCC_51873	JH417552.1	EF_0839/AHA_3917 family protein	complement(242863..243606)
EHM39050.1	ATCC_51873	JH417552.1	putative pyridoxal phosphate-dependent enzyme	complement(243593..244717)
EHM39051.1	ATCC_51873	JH417552.1	putative mannose permease IID component	complement(244728..245594)
EHM39052.1	ATCC_51873	JH417552.1	PTS system sorbose-specific iic component	complement(245591..246343)
EHM39053.1	ATCC_51873	JH417552.1	PTS system sorbose subfamily IIB component	complement(246387..246872)
EHM39054.1	ATCC_51873	JH417552.1	PTS system fructose IIA component	complement(246923..247267)
EHM39104.1	ATCC_51873	JH417552.1	ChaC-like protein	complement(1821..2489)
EHM39105.1	ATCC_51873	JH417552.1	spore Coat Protein U domain protein	3092..3661
EHM39106.1	ATCC_51873	JH417552.1	spore Coat Protein U domain protein	3668..4204
EHM39114.1	ATCC_51873	JH417552.1	transporter, small conductance mechanosensitive ion channel MscS family protein	11931..14318
EHM39115.1	ATCC_51873	JH417552.1	hypothetical protein	complement(14364..15728)
EHM39116.1	ATCC_51873	JH417552.1	type VI secretion system lysozyme protein	complement(15770..16177)
EHM39117.1	ATCC_51873	JH417552.1	type VI secretion lipoprotein, VC_A0113 family	complement(16211..16759)
EHM39522.1	ATCC_51873	JH417548.1	hypothetical protein	32339..32665
EHM39523.1	ATCC_51873	JH417548.1	TonB-dependent heme/hemoglobin receptor family protein	complement(32736..35000)
EHM39524.1	ATCC_51873	JH417548.1	protease 2	complement(35056..37218)
EHM39525.1	ATCC_51873	JH417548.1	TonB family domain protein	complement(37260..38048)
EHM39526.1	ATCC_51873	JH417548.1	hypothetical protein	complement(38045..38938)
EHM39527.1	ATCC_51873	JH417548.1	TonB system transport protein ExbD	complement(38993..39427)
EHM39528.1	ATCC_51873	JH417548.1	tonB-system energizer ExbB	complement(39434..40342)
EHM39529.1	ATCC_51873	JH417548.1	putative membrane protein	40612..41556
EHM39530.1	ATCC_51873	JH417548.1	4-hydroxyphenylacetate 3-monooxygenase, reductase component	complement(41590..42102)
EHM39531.1	ATCC_51873	JH417548.1	4-hydroxyphenylacetate 3-monooxygenase, oxygenase component	complement(42123..43685)
EHM39532.1	ATCC_51873	JH417548.1	4-hydroxyphenylacetate catabolism regulatory protein HpaA	complement(43895..44782)
EHM39533.1	ATCC_51873	JH417548.1	4-hydroxyphenylacetate permease	complement(44860..46236)
EHM39534.1	ATCC_51873	JH417548.1	2,4-dihydroxyhept-2-ene-1,7-dioic acid aldolase	complement(46260..47090)
EHM39535.1	ATCC_51873	JH417548.1	2-oxo-hepta-3-ene-1,7-dioic acid hydratase	complement(47083..47904)
EHM39536.1	ATCC_51873	JH417548.1	succinate-semialdehyde dehydrogenase	complement(47912..49390)
EHM39537.1	ATCC_51873	JH417548.1	5-carboxymethyl-2-hydroxymuconate delta isomerase	complement(49478..49861)
EHM39538.1	ATCC_51873	JH417548.1	3,4-dihydroxyphenylacetate 2,3-dioxygenase	complement(49871..50467)
EHM39541.1	ATCC_51873	JH417548.1	4-hydroxyphenylacetate degradation isomerase/decarboxylase, subunit	complement(52260..53024)
EHM39542.1	ATCC_51873	JH417548.1	4-hydroxyphenylacetate degradation isomerase/decarboxylase, subunit	complement(53021..53665)
EHM39543.1	ATCC_51873	JH417548.1	homoprotocatechuate degradation operon regulator, HpaR	54005..54478
EHM39550.1	ATCC_51873	JH417548.1	acetyltransferase, GNAT family	complement(58628..59044)
EHM39553.1	ATCC_51873	JH417548.1	TOBE domain protein	60089..60517
EHM39554.1	ATCC_51873	JH417548.1	acetyltransferase, GNAT family	60522..61001
EHM39555.1	ATCC_51873	JH417548.1	amino acid permease	complement(61067..62428)
EHM39557.1	ATCC_51873	JH417548.1	hypothetical protein	63159..63698
EHM39558.1	ATCC_51873	JH417548.1	putative chaperone	complement(63785..65137)
EHM39559.1	ATCC_51873	JH417548.1	AlkA protein	65138..66766
EHM39560.1	ATCC_51873	JH417548.1	putative methylated-DNA--[protein	66766..67248
EHM39561.1	ATCC_51873	JH417548.1	PAS domain S-box protein	complement(67259..70246)
EHM39562.1	ATCC_51873	JH417548.1	magnesium transporter	complement(70463..71899)
EHM39564.1	ATCC_51873	JH417548.1	cyclic diguanylate phosphodiesterase domain protein	72749..74953
EHM39565.1	ATCC_51873	JH417548.1	branched-chain amino acid transport system II carrier protein	75592..76911
EHM39566.1	ATCC_51873	JH417548.1	proline-specific permease ProY	77056..78450
EHM39568.1	ATCC_51873	JH417548.1	transporter, small conductance mechanosensitive ion channel MscS family protein	complement(78957..80207)
EHM39571.1	ATCC_51873	JH417548.1	antioxidant, AhpC/TSA family	complement(82392..82994)
EHM39572.1	ATCC_51873	JH417548.1	[acyl-carrier-protein	complement(83217..83798)
EHM39604.1	ATCC_51873	JH417547.1	hypothetical protein	complement(2547..2858)
EHM39605.1	ATCC_51873	JH417547.1	acetate--CoA ligase	complement(2981..4939)
EHM39607.1	ATCC_51873	JH417547.1	proton/sodium-glutamate symport protein GltT	5679..6983
EHM39608.1	ATCC_51873	JH417547.1	PTS-dependent dihydroxyacetone kinase operon regulatory protein, DhaR	complement(7066..8904)
EHM39610.1	ATCC_51873	JH417547.1	outer membrane channel protein	complement(9182..10678)
EHM39611.1	ATCC_51873	JH417547.1	ADP-ribose pyrophosphatase	10891..11550
EHM39612.1	ATCC_51873	JH417547.1	hypothetical protein	11568..11993
EHM39615.1	ATCC_51873	JH417547.1	DNA topoisomerase IV, B subunit	13605..15500
EHM39626.1	ATCC_51873	JH417547.1	DNA topoisomerase IV, A subunit	24676..26979
EHM39632.1	ATCC_51873	JH417547.1	5-methyltetrahydrofolate--homocysteine methyltransferase	33356..36973
EHM39636.1	ATCC_51873	JH417547.1	TrkA protein	complement(40459..42321)
EHM39638.1	ATCC_51873	JH417547.1	glucose-6-phosphate isomerase	42595..44244
EHM39639.1	ATCC_51873	JH417547.1	transporter, dicarboxylate/amino acid:cation Na+/H+ symporter family protein	complement(44372..45619)
EHM39640.1	ATCC_51873	JH417547.1	protein PsiE	45860..46267
EHM39642.1	ATCC_51873	JH417547.1	maltose transport system permease protein MalF	complement(47496..49082)
EHM39643.1	ATCC_51873	JH417547.1	mmbp	complement(49187..50377)
EHM39645.1	ATCC_51873	JH417547.1	maltose/maltodextrin import ATP-binding protein MalK	50889..51998
EHM39646.1	ATCC_51873	JH417547.1	phage lambda receptor protein	52099..53397
EHM39647.1	ATCC_51873	JH417547.1	maltose operon periplasmic protein precursor	53496..54455
EHM39649.1	ATCC_51873	JH417547.1	4-hydroxybenzoate polyprenyl transferase	55251..56072
EHM39650.1	ATCC_51873	JH417547.1	glycerol-3-phosphate O-acyltransferase	complement(56144..58621)
EHM39652.1	ATCC_51873	JH417547.1	diacylglycerol kinase	58806..59171
EHM39654.1	ATCC_51873	JH417547.1	triphosphoribosyl-dephospho-CoA synthase CitG	complement(60748..61668)
EHM39655.1	ATCC_51873	JH417547.1	holo-ACP synthase CitX	complement(61640..62194)
EHM39656.1	ATCC_51873	JH417547.1	citrate lyase, alpha subunit	complement(62198..63751)
EHM39658.1	ATCC_51873	JH417547.1	citrate lyase acyl carrier protein	complement(64646..64942)
EHM39659.1	ATCC_51873	JH417547.1	[citrate (pro-3S)-lyase	complement(64939..66015)
EHM39660.1	ATCC_51873	JH417547.1	sensor kinase DpiB	66407..68068
EHM39661.1	ATCC_51873	JH417547.1	transcriptional regulatory protein DpiA	68037..68735
EHM39664.1	ATCC_51873	JH417547.1	CsbD-like protein	71298..71507
EHM39666.1	ATCC_51873	JH417547.1	transcriptional regulator, Fur family	complement(71697..72272)
EHM39670.1	ATCC_51873	JH417547.1	transcriptional regulator, TetR family	complement(73092..73697)
EHM39672.1	ATCC_51873	JH417547.1	tRNA dihydrouridine synthase A	74171..75040
EHM39673.1	ATCC_51873	JH417547.1	phage shock protein G	75200..75424
EHM39686.1	ATCC_51873	JH417545.1	DNA polymerase IV	<1..1259
EHM39687.1	ATCC_51873	JH417545.1	Xaa-His dipeptidase	complement(1323..2828)
EHM39688.1	ATCC_51873	JH417545.1	xanthine phosphoribosyltransferase	3013..3498
EHM39689.1	ATCC_51873	JH417545.1	hypothetical protein	3669..4916
EHM39690.1	ATCC_51873	JH417545.1	sigma factor-binding protein crl	4977..5378
EHM39692.1	ATCC_51873	JH417545.1	glutamate-5-semialdehyde dehydrogenase	6595..7872
EHM39693.1	ATCC_51873	JH417545.1	oxidoreductase, zinc-binding dehydrogenase family protein	complement(7920..8894)
EHM39780.1	ATCC_51873	JH417544.1	GAF domain protein	106710..107201
EHM39781.1	ATCC_51873	JH417544.1	ProP effector	107303..108010
EHM39782.1	ATCC_51873	JH417544.1	peptidase, S41 family	108030..110060
EHM39783.1	ATCC_51873	JH417544.1	HtpX protein	110289..111170
EHM39785.1	ATCC_51873	JH417544.1	drug resistance transporter, Bcr/CflA subfamily	complement(112703..113908)
EHM39787.1	ATCC_51873	JH417544.1	ABC transporter, ATP-binding protein	complement(114980..115606)
EHM39788.1	ATCC_51873	JH417544.1	hypothetical protein	complement(115603..117252)
EHM39789.1	ATCC_51873	JH417544.1	putative ribose operon repressor	complement(117256..118281)
EHM39792.1	ATCC_51873	JH417544.1	NlpC/P60 family protein	complement(119719..120726)
EHM39793.1	ATCC_51873	JH417544.1	monothiol glutaredoxin, Grx4 family	121056..121403
EHM39795.1	ATCC_51873	JH417544.1	ribonuclease T	complement(122954..123610)
EHM39796.1	ATCC_51873	JH417544.1	lactoylglutathione lyase	complement(123785..124174)
EHM39797.1	ATCC_51873	JH417544.1	oxidoreductase, FAD/FMN-binding	complement(124405..125502)
EHM39798.1	ATCC_51873	JH417544.1	NAD dependent epimerase/dehydratase family protein	complement(125753..126394)
EHM39799.1	ATCC_51873	JH417544.1	LysR substrate binding domain protein	126514..127416
EHM39801.1	ATCC_51873	JH417544.1	fusaric acid resistance protein conserved region	complement(127726..129756)
EHM39802.1	ATCC_51873	JH417544.1	auxiliary transport protein, membrane fusion protein family protein	complement(129766..130626)
EHM39804.1	ATCC_51873	JH417544.1	transcriptional regulator SlyA	131045..131476
EHM39805.1	ATCC_51873	JH417544.1	outer membrane lipoprotein pcp	complement(131566..132036)
EHM39806.1	ATCC_51873	JH417544.1	anhydro-N-acetylmuramic acid kinase	132419..133507
EHM39807.1	ATCC_51873	JH417544.1	putative uncharacterized protein YdhA	133535..133846
EHM39808.1	ATCC_51873	JH417544.1	pyridoxamine 5'-phosphate oxidase	134145..134798
EHM39809.1	ATCC_51873	JH417544.1	tyrosine--tRNA ligase	134916..136202
EHM39810.1	ATCC_51873	JH417544.1	pyridoxal kinase	136300..137160
EHM39811.1	ATCC_51873	JH417544.1	cyanase	complement(137219..137689)
EHM39812.1	ATCC_51873	JH417544.1	carbonate dehydratase	complement(137715..138377)
EHM39813.1	ATCC_51873	JH417544.1	putative cyn operon transcriptional activator CynR	138485..139399
EHM39814.1	ATCC_51873	JH417544.1	glutathione S-transferase	complement(139436..140041)
EHM39815.1	ATCC_51873	JH417544.1	putative tripeptide transporter permease	complement(140267..141778)
EHM39818.1	ATCC_51873	JH417544.1	electron transport complex, RnfABCDGE type, E subunit	complement(143044..143754)
EHM39819.1	ATCC_51873	JH417544.1	electron transport complex protein RnfG	complement(143757..144380)
EHM39821.1	ATCC_51873	JH417544.1	electron transport complex, RnfABCDGE type, C subunit	complement(145455..147584)
EHM39822.1	ATCC_51873	JH417544.1	electron transport complex, RnfABCDGE type, B subunit	complement(147577..148185)
EHM39823.1	ATCC_51873	JH417544.1	electron transport complex protein RnfA	complement(148185..148766)
EHM39824.1	ATCC_51873	JH417544.1	hypothetical protein	complement(148978..149424)
EHM39826.1	ATCC_51873	JH417544.1	formate--tetrahydrofolate ligase	complement(149596..151332)
EHM39827.1	ATCC_51873	JH417544.1	Carboxylate/Amino Acid/Amine Transporter	complement(151486..152373)
EHM39828.1	ATCC_51873	JH417544.1	OriC-binding nucleoid-associated protein	complement(152618..152833)
EHM39829.1	ATCC_51873	JH417544.1	L-arabinose isomerase	complement(153187..154689)
EHM39832.1	ATCC_51873	JH417544.1	L-arabinose-binding periplasmic protein	156776..157780
EHM39834.1	ATCC_51873	JH417544.1	L-arabinose ABC transporter, ATP-binding protein AraG	157874..159394
EHM39836.1	ATCC_51873	JH417544.1	arabinose operon regulatory protein	160577..161530
EHM39838.1	ATCC_51873	JH417544.1	oxidoreductase, NAD-binding domain protein	162870..163913
EHM39839.1	ATCC_51873	JH417544.1	sodium bile acid symporter family protein	164058..165056
EHM39930.1	ATCC_51873	JH417544.1	ABC transporter, permease protein	complement(8757..9452)
EHM39931.1	ATCC_51873	JH417544.1	putative cystine-binding periplasmic protein	complement(9584..10354)
EHM39935.1	ATCC_51873	JH417544.1	transcriptional activator RamA family protein	complement(13288..13710)
EHM39940.1	ATCC_51873	JH417544.1	hypothetical protein	complement(20599..20865)
EHM39942.1	ATCC_51873	JH417544.1	pseudouridine synthase B, ribosomal large subunit	22291..23244
EHM39943.1	ATCC_51873	JH417544.1	adenosylcobinamide-GDP ribazoletransferase	23405..24142
EHM39944.1	ATCC_51873	JH417544.1	alpha-ribazole phosphatase	24179..24781
EHM39945.1	ATCC_51873	JH417544.1	cob(I)yrinic acid a,c-diamide adenosyltransferase	complement(24843..25433)
EHM39946.1	ATCC_51873	JH417544.1	oxidoreductase, short chain dehydrogenase/reductase family protein	complement(25503..26264)
EHM39948.1	ATCC_51873	JH417544.1	putative signal peptide peptidase SppA	26546..27598
EHM39949.1	ATCC_51873	JH417544.1	hypothetical protein	complement(27678..27929)
EHM39950.1	ATCC_51873	JH417544.1	DNA topoisomerase I	28242..30962
EHM39951.1	ATCC_51873	JH417544.1	HTH-type transcriptional regulator CysB	31392..32366
EHM39952.1	ATCC_51873	JH417544.1	antimicrobial peptide resistance and lipid A acylation protein PagP	complement(32437..33060)
EHM39955.1	ATCC_51873	JH417544.1	conserved hypothetical protein, YfiH family	complement(34232..34939)
EHM39956.1	ATCC_51873	JH417544.1	ribosomal RNA large subunit methyltransferase A	35111..35935
EHM39957.1	ATCC_51873	JH417544.1	hypothetical protein	complement(35975..36547)
EHM39958.1	ATCC_51873	JH417544.1	hypothetical protein	complement(36946..37404)
EHM39961.1	ATCC_51873	JH417544.1	PTS system mannose-specific EIIAB component	complement(39210..40169)
EHM39965.1	ATCC_51873	JH417544.1	n,N'-diacetylchitobiose-specific phosphotransferase enzyme IIA component	complement(44378..44695)
EHM39966.1	ATCC_51873	JH417544.1	PTS system, Lactose/Cellobiose specific IIB subunit	complement(44697..45008)
EHM39967.1	ATCC_51873	JH417544.1	leucyl aminopeptidase family protein	complement(45010..46485)
EHM39968.1	ATCC_51873	JH417544.1	putative N(4)-(Beta-N-acetylglucosaminyl)-L-asparaginase	complement(46478..47443)
EHM39969.1	ATCC_51873	JH417544.1	PTS system, cellobiose-specific IIC component	complement(47479..48759)
EHM39976.1	ATCC_51873	JH417544.1	aminodeoxychorismate synthase, component I	complement(58693..60084)
EHM39977.1	ATCC_51873	JH417544.1	hypothetical protein	60198..60452
EHM39981.1	ATCC_51873	JH417544.1	acetyltransferase, GNAT family	64231..64740
EHM39982.1	ATCC_51873	JH417544.1	YebG protein	64838..65143
EHM39983.1	ATCC_51873	JH417544.1	ASCH domain protein	65183..65491
EHM39984.1	ATCC_51873	JH417544.1	hypothetical protein	65593..65952
EHM39987.1	ATCC_51873	JH417544.1	protease 2	67611..69659
EHM39988.1	ATCC_51873	JH417544.1	hydrolase, alpha/beta domain protein	69697..70551
EHM39994.1	ATCC_51873	JH417544.1	putative copper resistance protein	76755..77132
EHM39995.1	ATCC_51873	JH417544.1	copper resistance protein D	77141..78025
EHM39996.1	ATCC_51873	JH417544.1	hypothetical protein	78071..78424
EHM39998.1	ATCC_51873	JH417544.1	hexose kinase, 1-phosphofructokinase family	79084..80040
EHM40003.1	ATCC_51873	JH417544.1	hypothetical protein	complement(81790..82185)
EHM40004.1	ATCC_51873	JH417544.1	SmpA / OmlA family protein	82434..82772
EHM40007.1	ATCC_51873	JH417544.1	hypothetical protein	85284..85751
EHM40009.1	ATCC_51873	JH417544.1	hypothetical protein	complement(85813..86976)
EHM40247.1	ATCC_51873	JH417541.1	hypothetical protein	complement(50814..51038)
EHM40250.1	ATCC_51873	JH417541.1	CDP-diacylglycerol--glycerol-3-phosphate 3-phosphatidyltransferase	54188..54736
EHM40293.1	ATCC_51873	JH417540.1	ATPase/histidine kinase/DNA gyrase B/HSP90 domain protein	875..2311
EHM40295.1	ATCC_51873	JH417540.1	response regulator/sigma54 interaction protein	3150..4490
EHM40296.1	ATCC_51873	JH417540.1	NAD+ synthase	4681..6303
EHM40297.1	ATCC_51873	JH417540.1	nitrogen regulatory protein P-II	6315..6653
EHM40299.1	ATCC_51873	JH417540.1	acyl-CoA dehydrogenase protein	complement(7796..10288)
EHM40300.1	ATCC_51873	JH417540.1	phosphoheptose isomerase	10471..11184
EHM40302.1	ATCC_51873	JH417540.1	hypothetical protein	complement(12132..12857)
EHM40303.1	ATCC_51873	JH417540.1	NADH:ubiquinone oxidoreductase, Na(+)-translocating, A subunit	13333..14676
EHM40304.1	ATCC_51873	JH417540.1	NADH:ubiquinone oxidoreductase, B subunit	14680..15918
EHM40306.1	ATCC_51873	JH417540.1	NADH:ubiquinone oxidoreductase, D subunit	16722..17351
EHM40307.1	ATCC_51873	JH417540.1	NADH:ubiquinone oxidoreductase, E subunit	17357..17953
EHM40405.1	ATCC_51873	JH417536.1	3-isopropylmalate dehydratase, large subunit	180980..182392
EHM40406.1	ATCC_51873	JH417536.1	3-isopropylmalate dehydratase, small subunit	182407..183024
EHM40414.1	ATCC_51873	JH417536.1	sugar efflux transporter A	complement(190819..192000)
EHM40415.1	ATCC_51873	JH417536.1	HTH-type transcriptional regulator SgrR	192226..193944
EHM40417.1	ATCC_51873	JH417536.1	thiamine/thiamine pyrophosphate ABC transporter, thiamine/thiamine pyrophospate-binding protein	194278..195276
EHM40418.1	ATCC_51873	JH417536.1	thiamine/thiamine pyrophosphate ABC transporter, permease protein	195252..196856
EHM40486.1	ATCC_51873	JH417536.1	N-acetylmuramoyl-L-alanine amidase	complement(65319..66569)
EHM40487.1	ATCC_51873	JH417536.1	amino-acid N-acetyltransferase	66803..68131
EHM40488.1	ATCC_51873	JH417536.1	exodeoxyribonuclease V, alpha subunit	complement(68154..70010)
EHM40490.1	ATCC_51873	JH417536.1	protease 3	complement(73582..76506)
EHM40492.1	ATCC_51873	JH417536.1	prepilin-type cleavage/methylation protein	complement(80103..80474)
EHM40493.1	ATCC_51873	JH417536.1	hypothetical protein	complement(80468..80917)
EHM40494.1	ATCC_51873	JH417536.1	prepilin-type cleavage/methylation protein	complement(80914..81495)
EHM40495.1	ATCC_51873	JH417536.1	prepilin-type cleavage/methylation protein	complement(81486..81962)
EHM40497.1	ATCC_51873	JH417536.1	thymidylate synthase	complement(82191..82985)
EHM40498.1	ATCC_51873	JH417536.1	prolipoprotein diacylglyceryl transferase	complement(83055..83843)
EHM40499.1	ATCC_51873	JH417536.1	hypothetical protein	complement(84261..84737)
EHM40500.1	ATCC_51873	JH417536.1	hypothetical protein	complement(84873..85199)
EHM40501.1	ATCC_51873	JH417536.1	adenylyl-sulfate kinase	complement(85258..85899)
EHM40502.1	ATCC_51873	JH417536.1	sulfate adenylyltransferase subunit 1	complement(85917..87356)
EHM40504.1	ATCC_51873	JH417536.1	sulfate adenylyltransferase, small subunit	complement(87394..88302)
EHM40506.1	ATCC_51873	JH417536.1	peptidase, M28 family	88715..89755
EHM40508.1	ATCC_51873	JH417536.1	iron(3+)-hydroxamate import system permease protein FhuB	complement(90831..92849)
EHM40509.1	ATCC_51873	JH417536.1	putative ferrichrome-binding periplasmic protein FhuD	complement(92846..93718)
EHM40510.1	ATCC_51873	JH417536.1	putative ferrichrome ABC transporter, ATP-binding protein FhuC	complement(93790..94422)
EHM40511.1	ATCC_51873	JH417536.1	putative ferric malleobactin receptor FmtA	complement(94665..96851)
EHM40513.1	ATCC_51873	JH417536.1	outer membrane protein	97544..98689
EHM40515.1	ATCC_51873	JH417536.1	2'-5' RNA ligase	104276..104836
EHM40516.1	ATCC_51873	JH417536.1	ATP-dependent helicase HrpB	complement(101748..104366)
EHM40517.1	ATCC_51873	JH417536.1	sugar fermentation stimulation protein	104874..105581
EHM40518.1	ATCC_51873	JH417536.1	RNA polymerase-binding protein DksA	105774..106229
EHM40519.1	ATCC_51873	JH417536.1	glutamyl-queuosine tRNA(Asp) synthetase	106377..107252
EHM40521.1	ATCC_51873	JH417536.1	polynucleotide adenylyltransferase	107275..108798
EHM40522.1	ATCC_51873	JH417536.1	2-amino-4-hydroxy-6-hydroxymethyldihydropteridine diphosphokinase	108795..109274
EHM40523.1	ATCC_51873	JH417536.1	3-methyl-2-oxobutanoate hydroxymethyltransferase	109474..110289
EHM40524.1	ATCC_51873	JH417536.1	pantoate--beta-alanine ligase	110442..111215
EHM40526.1	ATCC_51873	JH417536.1	polysaccharide deacetylase	complement(111792..113123)
EHM40527.1	ATCC_51873	JH417536.1	Tat pathway signal sequence domain protein	complement(113418..115040)
EHM40528.1	ATCC_51873	JH417536.1	bacterial chaperone lipoprotein	115301..115648
EHM40529.1	ATCC_51873	JH417536.1	hypothetical protein	complement(115731..116096)
EHM40536.1	ATCC_51873	JH417536.1	aconitate hydratase 2	complement(122521..125118)
EHM40540.1	ATCC_51873	JH417536.1	pyruvate dehydrogenase (acetyl-transferring), homodimeric type	complement(129575..132238)
EHM40541.1	ATCC_51873	JH417536.1	transcriptional regulator PdhR	complement(132399..133163)
EHM40543.1	ATCC_51873	JH417536.1	transporter, major facilitator family protein	135642..137060
EHM40544.1	ATCC_51873	JH417536.1	glycosyl hydrolase, family 43	137105..138055
EHM40545.1	ATCC_51873	JH417536.1	protein AmpE	complement(138165..139019)
EHM40546.1	ATCC_51873	JH417536.1	protein AmpD	complement(139040..139597)
EHM40547.1	ATCC_51873	JH417536.1	nicotinate-nucleotide diphosphorylase	139698..140630
EHM40549.1	ATCC_51873	JH417536.1	type 4 fimbrial assembly protein PilB family protein	141275..142663
EHM40550.1	ATCC_51873	JH417536.1	bacterial type II secretion system protein F domain protein	142664..143857
EHM40551.1	ATCC_51873	JH417536.1	GMP reductase	complement(143917..144963)
EHM40556.1	ATCC_51873	JH417536.1	mutator MutT protein	complement(147043..147438)
EHM40558.1	ATCC_51873	JH417536.1	putative secretion monitor precursor protein	complement(150321..150914)
EHM40561.1	ATCC_51873	JH417536.1	cell division protein FtsZ	complement(152129..153289)
EHM40563.1	ATCC_51873	JH417536.1	cell division protein FtsQ	complement(154613..155479)
EHM40564.1	ATCC_51873	JH417536.1	D-ala D-ala ligase protein	complement(155481..156413)
EHM40565.1	ATCC_51873	JH417536.1	UDP-N-acetylmuramate--L-alanine ligase	complement(156394..157896)
EHM40566.1	ATCC_51873	JH417536.1	undecaprenyldiphospho-muramoylpentapeptide beta-N-acetylglucosaminyltransferase	complement(157972..159012)
EHM40568.1	ATCC_51873	JH417536.1	UDP-N-acetylmuramoyl-L-alanine--D-glutamate ligase	complement(160286..161602)
EHM40570.1	ATCC_51873	JH417536.1	UDP-N-acetylmuramoyl-tripeptide--D-alanyl-D-alanine ligase	complement(162680..164056)
EHM40571.1	ATCC_51873	JH417536.1	UDP-N-acetylmuramoyl-L-alanyl-D-glutamate--2,6-diaminopimelate ligase	complement(164053..165540)
EHM40573.1	ATCC_51873	JH417536.1	cell division protein FtsL	complement(167350..167670)
EHM40574.1	ATCC_51873	JH417536.1	S-adenosyl-methyltransferase MraW	complement(167667..168611)
EHM40575.1	ATCC_51873	JH417536.1	protein MraZ	complement(168614..169072)
EHM40576.1	ATCC_51873	JH417536.1	hypothetical protein	169922..170401
EHM40579.1	ATCC_51873	JH417536.1	acetolactate synthase, large subunit	complement(172168..173886)
EHM40580.1	ATCC_51873	JH417536.1	AMP-binding enzyme	complement(174355..176157)
EHM40581.1	ATCC_51873	JH417536.1	leucine transcriptional activator	complement(176530..177483)
EHM40646.1	ATCC_51873	JH417536.1	flavodoxin	complement(51276..51725)
EHM40647.1	ATCC_51873	JH417536.1	pseudouridine synthase, RluA family	complement(51766..52536)
EHM40648.1	ATCC_51873	JH417536.1	hypothetical protein	complement(52536..52883)
EHM40649.1	ATCC_51873	JH417536.1	Syd protein	complement(53585..54136)
EHM40650.1	ATCC_51873	JH417536.1	queuine synthase	54209..55054
EHM40651.1	ATCC_51873	JH417536.1	putative lysine decarboxylase	55398..56732
EHM40652.1	ATCC_51873	JH417536.1	5'-3' exonuclease, SAM domain protein	56788..57546
EHM40653.1	ATCC_51873	JH417536.1	putative RNA 2'-O-ribose methyltransferase YgdE	complement(57644..58789)
EHM40654.1	ATCC_51873	JH417536.1	hypothetical protein	complement(58782..59162)
EHM40655.1	ATCC_51873	JH417536.1	glycine cleavage system transcriptional activator	complement(59235..60116)
EHM40656.1	ATCC_51873	JH417536.1	hypothetical protein	complement(60538..60759)
EHM40657.1	ATCC_51873	JH417536.1	cysteine desulfurase, catalytic subunit CsdA	60950..62185
EHM40658.1	ATCC_51873	JH417536.1	cysteine desulfurase, sulfur acceptor subunit CsdE	62182..62616
EHM40659.1	ATCC_51873	JH417536.1	ThiF family protein	complement(62611..63423)
EHM40660.1	ATCC_51873	JH417536.1	membrane-bound lytic murein transglycosylase A	complement(63506..64621)
EHM40714.1	ATCC_51873	JH417536.1	phosphoribosylformylglycinamidine synthase	complement(339..4247)
EHM40715.1	ATCC_51873	JH417536.1	membrane-bound lytic murein transglycosylase F	4545..6041
EHM40717.1	ATCC_51873	JH417536.1	phage shock protein PspE	6753..7091
EHM40718.1	ATCC_51873	JH417536.1	putative 1,3-propanediol dehydrogenase	7421..8536
EHM40722.1	ATCC_51873	JH417536.1	HAD hydrolase, family IF	complement(11287..11901)
EHM40724.1	ATCC_51873	JH417536.1	lipoprotein NlpE	complement(12504..13256)
EHM40725.1	ATCC_51873	JH417536.1	peptidyl-tRNA hydrolase domain protein	complement(13246..13662)
EHM40726.1	ATCC_51873	JH417536.1	YaeQ protein	complement(13664..14212)
EHM40728.1	ATCC_51873	JH417536.1	modulator of Rho-dependent transcription termination	14626..14886
EHM40731.1	ATCC_51873	JH417536.1	amino acid/peptide transporter	complement(16971..18467)
EHM40733.1	ATCC_51873	JH417536.1	putative arginine/agmatine antiporter	complement(20821..22185)
EHM40734.1	ATCC_51873	JH417536.1	transcriptional regulatory protein	complement(22570..24186)
EHM40735.1	ATCC_51873	JH417536.1	glyoxalase family protein	complement(24294..24710)
EHM40737.1	ATCC_51873	JH417536.1	DNA polymerase III subunit alpha	complement(25864..29298)
EHM40738.1	ATCC_51873	JH417536.1	ribonuclease HII	complement(29529..30140)
EHM40739.1	ATCC_51873	JH417536.1	lipid-A-disaccharide synthase	complement(30168..31358)
EHM40742.1	ATCC_51873	JH417536.1	UDP-3-O-[3-hydroxymyristoyl	complement(32838..33860)
EHM40743.1	ATCC_51873	JH417536.1	DNA-binding protein	complement(33864..34385)
EHM40744.1	ATCC_51873	JH417536.1	outer membrane protein assembly complex, YaeT protein	complement(34536..36923)
EHM40745.1	ATCC_51873	JH417536.1	RIP metalloprotease RseP	complement(36961..38316)
EHM40746.1	ATCC_51873	JH417536.1	phosphatidate cytidylyltransferase	complement(38342..39085)
EHM40842.1	ATCC_51873	JH417535.1	FCD domain protein	540..1232
EHM40843.1	ATCC_51873	JH417535.1	drug resistance MFS transporter, drug:H+ antiporter-2 family	1244..2683
EHM40844.1	ATCC_51873	JH417535.1	ribose operon repressor	complement(2658..3650)
EHM40845.1	ATCC_51873	JH417535.1	ribokinase	complement(3687..4610)
EHM40847.1	ATCC_51873	JH417535.1	ribose ABC transporter permease protein	complement(5579..6559)
EHM40848.1	ATCC_51873	JH417535.1	ribose transport ATP-binding protein rbsa	complement(6566..8071)
EHM40853.1	ATCC_51873	JH417535.1	hypothetical protein	12425..13879
EHM40854.1	ATCC_51873	JH417535.1	aspartate--ammonia ligase	complement(13883..14875)
EHM40855.1	ATCC_51873	JH417535.1	regulatory protein AsnC	15030..15491
EHM40856.1	ATCC_51873	JH417535.1	protein MioC	15582..16025
EHM40857.1	ATCC_51873	JH417535.1	tRNA uridine 5-carboxymethylaminomethyl modification enzyme GidA	16412..18301
EHM40860.1	ATCC_51873	JH417535.1	ATP synthase F0, A subunit	20140..20919
EHM40867.1	ATCC_51873	JH417535.1	ATP synthase F1, epsilon subunit	26204..26623
EHM40868.1	ATCC_51873	JH417535.1	UDP-N-acetylglucosamine diphosphorylase/glucosamine-1-phosphate N-acetyltransferase	26897..28264
EHM40869.1	ATCC_51873	JH417535.1	glutamine-fructose-6-phosphate transaminase	28496..30328
EHM40871.1	ATCC_51873	JH417535.1	phosphate ABC transporter, permease protein PstC	31653..32639
EHM40873.1	ATCC_51873	JH417535.1	phosphate ABC transporter, ATP-binding protein	33602..34378
EHM40875.1	ATCC_51873	JH417535.1	ABC transporter, substrate-binding protein, family 3	35544..36377
EHM40877.1	ATCC_51873	JH417535.1	ABC transporter, permease protein	36449..37189
EHM40879.1	ATCC_51873	JH417535.1	HAD hydrolase, family IA, variant 3	complement(37946..38527)
EHM40881.1	ATCC_51873	JH417535.1	adenine deaminase	complement(38680..40455)
EHM40883.1	ATCC_51873	JH417535.1	flavin reductase	complement(42058..42672)
EHM40884.1	ATCC_51873	JH417535.1	hypothetical protein	complement(42725..43456)
EHM40888.1	ATCC_51873	JH417535.1	membrane protein insertase, YidC/Oxa1 family domain protein	complement(45839..47518)
EHM40893.1	ATCC_51873	JH417535.1	replication initiator protein DnaA	48975..50387
EHM40904.1	ATCC_51873	JH417535.1	D-galactonate transporter	61347..62582
EHM40908.1	ATCC_51873	JH417535.1	small heat shock protein IbpA	64785..65198
EHM40909.1	ATCC_51873	JH417535.1	small heat shock protein IbpB	65327..65797
EHM40911.1	ATCC_51873	JH417535.1	aminotransferase, class I/II	65980..67263
EHM40912.1	ATCC_51873	JH417535.1	hypothetical protein	complement(67334..67720)
EHM40913.1	ATCC_51873	JH417535.1	mannitol operon repressor	complement(67818..68480)
EHM40914.1	ATCC_51873	JH417535.1	mannitol dehydrogenase domain protein	complement(68538..69695)
EHM40915.1	ATCC_51873	JH417535.1	putative PTS system mannitol-specific EIICB component	complement(69815..71800)
EHM40917.1	ATCC_51873	JH417535.1	hypothetical protein	complement(72259..72978)
EHM40919.1	ATCC_51873	JH417535.1	glycine--tRNA ligase, alpha subunit	complement(75204..76136)
EHM40920.1	ATCC_51873	JH417535.1	hypothetical protein	complement(76300..76827)
EHM40923.1	ATCC_51873	JH417535.1	acetyltransferase, GNAT family	77631..78089
EHM40927.1	ATCC_51873	JH417535.1	sulfur transfer protein SirA	complement(80089..80340)
EHM40928.1	ATCC_51873	JH417535.1	putative membrane protein	80605..81270
EHM40929.1	ATCC_51873	JH417535.1	acetyltransferase, GNAT family	81342..81800
EHM40930.1	ATCC_51873	JH417535.1	protein DcrB	81895..82470
EHM40933.1	ATCC_51873	JH417535.1	sodium/glutamate symporter	85972..87186
EHM40934.1	ATCC_51873	JH417535.1	ATP-dependent DNA helicase RecG	complement(87241..89322)
EHM40937.1	ATCC_51873	JH417535.1	DNA-directed RNA polymerase, omega subunit	complement(92141..92416)
EHM40938.1	ATCC_51873	JH417535.1	guanylate kinase	complement(92471..93094)
EHM40941.1	ATCC_51873	JH417535.1	LysR substrate binding domain protein	complement(95844..96776)
EHM40942.1	ATCC_51873	JH417535.1	phosphogluconate dehydrogenase, NAD binding domain protein	complement(96890..97765)
EHM40943.1	ATCC_51873	JH417535.1	hypothetical protein	97990..98466
EHM40944.1	ATCC_51873	JH417535.1	hypothetical protein	98470..98937
EHM40946.1	ATCC_51873	JH417535.1	tRNA nucleotidyltransferase	100090..100806
EHM40947.1	ATCC_51873	JH417535.1	orotate phosphoribosyltransferase	100917..101558
EHM40951.1	ATCC_51873	JH417535.1	DNA repair protein RadC	104152..104838
EHM40954.1	ATCC_51873	JH417535.1	DNA-formamidopyrimidine glycosylase	105610..106419
EHM40955.1	ATCC_51873	JH417535.1	pantetheine-phosphate adenylyltransferase	complement(106423..106902)
EHM40957.1	ATCC_51873	JH417535.1	putative lipopolysaccharide heptosyltransferase III	108630..109706
EHM40958.1	ATCC_51873	JH417535.1	RfaG glucosyltransferase I	109703..110827
EHM40960.1	ATCC_51873	JH417535.1	glycosyltransferase, family 8	111657..112664
EHM40961.1	ATCC_51873	JH417535.1	lipopolysaccharide core heptose(II) kinase RfaY	112693..113418
EHM40966.1	ATCC_51873	JH417535.1	lipopolysaccharide heptosyltransferase II	complement(117582..118643)
EHM40967.1	ATCC_51873	JH417535.1	ADP-glyceromanno-heptose 6-epimerase	complement(118666..119595)
EHM40968.1	ATCC_51873	JH417535.1	glycine C-acetyltransferase	119870..121102
EHM40970.1	ATCC_51873	JH417535.1	arylsulfatase	complement(122214..123836)
EHM40971.1	ATCC_51873	JH417535.1	divergent polysaccharide deacetylase	complement(123912..124904)
EHM40973.1	ATCC_51873	JH417535.1	2,3-bisphosphoglycerate-independent phosphoglycerate mutase	complement(126260..127804)
EHM40975.1	ATCC_51873	JH417535.1	rhodanese-like protein	128184..128621
EHM40976.1	ATCC_51873	JH417535.1	glutaredoxin 3	128639..128887
EHM40977.1	ATCC_51873	JH417535.1	protein-export chaperone SecB	128920..129423
EHM40978.1	ATCC_51873	JH417535.1	glycerol-3-phosphate dehydrogenase [NAD(P)+	129423..130442
EHM40979.1	ATCC_51873	JH417535.1	serine O-acetyltransferase	130534..131475
EHM40980.1	ATCC_51873	JH417535.1	RNA methyltransferase, TrmH family, group 2	complement(131541..132044)
EHM40982.1	ATCC_51873	JH417535.1	transcriptional regulatory protein CpxR	complement(133424..134122)
EHM40983.1	ATCC_51873	JH417535.1	periplasmic protein CpxP	134271..134747
EHM40984.1	ATCC_51873	JH417535.1	ferrous iron efflux protein F	135000..135902
EHM40985.1	ATCC_51873	JH417535.1	6-phosphofructokinase	136237..137199
EHM40987.1	ATCC_51873	JH417535.1	triose-phosphate isomerase	complement(138462..139235)
EHM40990.1	ATCC_51873	JH417535.1	hypothetical protein	140333..140764
EHM40991.1	ATCC_51873	JH417535.1	ferredoxin--NADP(+) reductase	complement(140817..141563)
EHM40992.1	ATCC_51873	JH417535.1	hypothetical protein	complement(141566..142189)
EHM40993.1	ATCC_51873	JH417535.1	multidrug resistance protein D	142605..143789
EHM40994.1	ATCC_51873	JH417535.1	fructose-1,6-bisphosphatase, class II	complement(143846..144856)
EHM40996.1	ATCC_51873	JH417535.1	glycerol kinase	complement(145585..147093)
EHM40997.1	ATCC_51873	JH417535.1	aquaglyceroporin	complement(147179..148024)
EHM40999.1	ATCC_51873	JH417535.1	hypothetical protein	148546..148788
EHM41002.1	ATCC_51873	JH417535.1	ATP-dependent protease HslVU, ATPase subunit	complement(150564..151895)
EHM41003.1	ATCC_51873	JH417535.1	ATP-dependent protease HslVU, peptidase subunit	complement(151907..152476)
EHM41005.1	ATCC_51873	JH417535.1	HTH-type transcriptional repressor CytR	complement(153633..154643)
EHM41006.1	ATCC_51873	JH417535.1	primosomal protein	complement(154939..157206)
EHM41008.1	ATCC_51873	JH417535.1	arylsulfatase	complement(157727..159454)
EHM41009.1	ATCC_51873	JH417535.1	phosphoenolpyruvate carboxykinase	complement(159820..162456)
EHM41010.1	ATCC_51873	JH417535.1	acetylornithine deacetylase ArgE	complement(162726..163868)
EHM41011.1	ATCC_51873	JH417535.1	N-acetyl-gamma-glutamyl-phosphate reductase	164033..165055
EHM41014.1	ATCC_51873	JH417535.1	argininosuccinate lyase	167311..168684
EHM41015.1	ATCC_51873	JH417535.1	dihydrolipoyl dehydrogenase	complement(168746..170194)
EHM41016.1	ATCC_51873	JH417535.1	Glutaredoxin-family domain protein	complement(170285..171019)
EHM41017.1	ATCC_51873	JH417535.1	hydrogen peroxide-inducible protein activator	171153..172097
EHM41018.1	ATCC_51873	JH417535.1	soluble pyridine nucleotide transhydrogenase	complement(172080..173480)
EHM41019.1	ATCC_51873	JH417535.1	HTH-type transcriptional repressor FabR	173724..174392
EHM41021.1	ATCC_51873	JH417535.1	tRNA (uracil-5-)-methyltransferase	complement(174885..175988)
EHM41024.1	ATCC_51873	JH417535.1	glutamate racemase	178217..179077
EHM41194.1	ATCC_51873	JH417532.1	hydrolase, P-loop family	151961..152431
EHM41195.1	ATCC_51873	JH417532.1	N-acetylmuramoyl-L-alanine amidase	152435..154201
EHM41196.1	ATCC_51873	JH417532.1	DNA mismatch repair protein	154256..156175
EHM41198.1	ATCC_51873	JH417532.1	RNA chaperone Hfq	157379..157684
EHM41199.1	ATCC_51873	JH417532.1	GTP-binding protein HflX	157783..159063
EHM41201.1	ATCC_51873	JH417532.1	HflC protein	160397..161395
EHM41208.1	ATCC_51873	JH417532.1	acyl-CoA dehydrogenase protein	167679..169319
EHM41210.1	ATCC_51873	JH417532.1	hypothetical protein	complement(169778..170086)
EHM41211.1	ATCC_51873	JH417532.1	hypothetical protein	170266..171015
EHM41212.1	ATCC_51873	JH417532.1	hypothetical protein	complement(171159..171434)
EHM41217.1	ATCC_51873	JH417532.1	hypothetical protein	173363..173749
EHM41223.1	ATCC_51873	JH417532.1	3'(2'),5'-bisphosphate nucleotidase	179229..179969
EHM41224.1	ATCC_51873	JH417532.1	conserved hypothetical protein YtfJ-family, TIGR01626	complement(179974..180531)
EHM41227.1	ATCC_51873	JH417532.1	peptide-methionine (S)-S-oxide reductase	complement(182789..183361)
EHM41229.1	ATCC_51873	JH417532.1	hypothetical protein	185416..189345
EHM41230.1	ATCC_51873	JH417532.1	AIG2-like family protein	189345..189698
EHM41240.1	ATCC_51873	JH417532.1	octaprenyl pyrophosphate synthetase	complement(196855..197826)
EHM41242.1	ATCC_51873	JH417532.1	ribosomal protein L27	198416..198673
EHM41244.1	ATCC_51873	JH417532.1	Obg family GTPase CgtA	199771..200949
EHM41245.1	ATCC_51873	JH417532.1	sensory histidine kinase in two-component regulatory system with BasR	complement(201062..202132)
EHM41246.1	ATCC_51873	JH417532.1	putative transcriptional regulatory protein QseB	complement(202129..202791)
EHM41249.1	ATCC_51873	JH417532.1	transcription elongation factor GreA	204549..205025
EHM41250.1	ATCC_51873	JH417532.1	RNA-binding protein, YhbY family	complement(205165..205458)
EHM41252.1	ATCC_51873	JH417532.1	cell division protease FtsH	206282..208225
EHM41254.1	ATCC_51873	JH417532.1	phosphoglucosamine mutase	209177..210514
EHM41255.1	ATCC_51873	JH417532.1	preprotein translocase, SecG subunit	210685..211071
EHM41261.1	ATCC_51873	JH417532.1	tRNA pseudouridine synthase B	216805..217755
EHM41266.1	ATCC_51873	JH417532.1	YeeE/YedE family protein	223908..225119
EHM41267.1	ATCC_51873	JH417532.1	hypothetical protein	225116..225355
EHM41268.1	ATCC_51873	JH417532.1	luciferase family oxidoreductase, FMN-dependent, PP_0088 family	complement(225386..226408)
EHM41270.1	ATCC_51873	JH417532.1	hypothetical protein	228414..229757
EHM41271.1	ATCC_51873	JH417532.1	peptidase, U32 family	complement(229824..230702)
EHM41273.1	ATCC_51873	JH417532.1	SCP-2 sterol transfer family protein	232040..232534
EHM41274.1	ATCC_51873	JH417532.1	acetyltransferase, GNAT family	232528..233031
EHM41282.1	ATCC_51873	JH417532.1	pyridoxamine 5'-phosphate oxidase family protein	238026..238532
EHM41285.1	ATCC_51873	JH417532.1	acetyltransferase, GNAT family	complement(240060..240503)
EHM41286.1	ATCC_51873	JH417532.1	phosphonate metabolism protein/1,5-bisphosphokinase PhnN	complement(240519..241082)
EHM41287.1	ATCC_51873	JH417532.1	phosphonate metabolism protein PhnM	complement(241082..242218)
EHM41288.1	ATCC_51873	JH417532.1	phosphonate C-P lyase system protein PhnL	complement(242231..242920)
EHM41291.1	ATCC_51873	JH417532.1	bacterial phosphonate metabolism protein PhnI	complement(244574..245659)
EHM41293.1	ATCC_51873	JH417532.1	phosphonate C-P lyase system protein PhnG	complement(246242..246715)
EHM41294.1	ATCC_51873	JH417532.1	phosphonate metabolism transcriptional regulator PhnF	complement(246716..247441)
EHM41295.1	ATCC_51873	JH417532.1	phosphonate ABC transporter, permease protein PhnE	complement(247460..248338)
EHM41299.1	ATCC_51873	JH417532.1	anaerobic ribonucleoside-triphosphate reductase	complement(251108..253246)
EHM41300.1	ATCC_51873	JH417532.1	pirin family protein	complement(253638..254330)
EHM41301.1	ATCC_51873	JH417532.1	transcriptional regulator, LysR family	254441..255334
EHM41302.1	ATCC_51873	JH417532.1	putative membrane protein	255364..256215
EHM41304.1	ATCC_51873	JH417532.1	inner membrane protein alx	complement(257853..258848)
EHM41305.1	ATCC_51873	JH417532.1	class I glutamine amidotransferase	complement(259233..259955)
EHM41306.1	ATCC_51873	JH417532.1	putative membrane protein	260137..261060
EHM41309.1	ATCC_51873	JH417532.1	ribosomal RNA large subunit methyltransferase G	262876..264066
EHM41348.1	ATCC_51873	JH417532.1	hypothetical protein	95290..95895
EHM41350.1	ATCC_51873	JH417532.1	putative transcriptional regulator	complement(95982..96590)
EHM41351.1	ATCC_51873	JH417532.1	thiol:disulfide interchange protein DsbD	complement(96617..98311)
EHM41352.1	ATCC_51873	JH417532.1	divalent-cation tolerance protein CutA	complement(98287..98637)
EHM41354.1	ATCC_51873	JH417532.1	aspartate ammonia-lyase	complement(100317..101753)
EHM41356.1	ATCC_51873	JH417532.1	chaperonin GroS	102834..103154
EHM41358.1	ATCC_51873	JH417532.1	hypothetical protein	105082..105441
EHM41364.1	ATCC_51873	JH417532.1	dihydroxyacetone kinase, phosphotransfer subunit	complement(111828..113288)
EHM41365.1	ATCC_51873	JH417532.1	dihydroxyacetone kinase, L subunit	complement(113323..113952)
EHM41366.1	ATCC_51873	JH417532.1	dihydroxyacetone kinase, DhaK subunit	complement(113954..115024)
EHM41367.1	ATCC_51873	JH417532.1	glycerol dehydrogenase	complement(115126..116226)
EHM41368.1	ATCC_51873	JH417532.1	hypothetical protein	116744..117427
EHM41371.1	ATCC_51873	JH417532.1	putative arginine/agmatine antiporter	complement(120972..122297)
EHM41375.1	ATCC_51873	JH417532.1	endonuclease-1	124872..125582
EHM41376.1	ATCC_51873	JH417532.1	16S rRNA methyltransferase RsmE	125694..126437
EHM41380.1	ATCC_51873	JH417532.1	twitching motility protein	complement(128565..129590)
EHM41381.1	ATCC_51873	JH417532.1	pyridoxal phosphate enzyme, YggS family	129613..130326
EHM41382.1	ATCC_51873	JH417532.1	YGGT family protein	130391..130945
EHM41383.1	ATCC_51873	JH417532.1	TIGR00251 family protein	130942..131250
EHM41385.1	ATCC_51873	JH417532.1	putative oxygen-independent coproporphyrinogen III oxidase	131889..133019
EHM41386.1	ATCC_51873	JH417532.1	lysine-2,3-aminomutase protein	complement(133095..134129)
EHM41390.1	ATCC_51873	JH417532.1	multidrug resistance protein, SMR family	135367..135684
EHM41391.1	ATCC_51873	JH417532.1	outer membrane lipoprotein blc	complement(135714..136262)
EHM41392.1	ATCC_51873	JH417532.1	fumarate reductase hydrophobic protein	complement(136373..136729)
EHM41393.1	ATCC_51873	JH417532.1	fumarate reductase subunit C	complement(136747..137106)
EHM41394.1	ATCC_51873	JH417532.1	fumarate reductase iron-sulfur subunit	complement(137160..137894)
EHM41396.1	ATCC_51873	JH417532.1	lysine--tRNA ligase-like protein GenX	140100..141077
EHM41398.1	ATCC_51873	JH417532.1	transporter, small conductance mechanosensitive ion channel MscS family protein	complement(141871..145188)
EHM41440.1	ATCC_51873	JH417532.1	transcriptional regulator, GntR family	complement(16629..18038)
EHM41441.1	ATCC_51873	JH417532.1	bacterial cytochrome ubiquinol oxidase	18300..19706
EHM41442.1	ATCC_51873	JH417532.1	cytochrome d ubiquinol oxidase, subunit II	19706..20713
EHM41444.1	ATCC_51873	JH417532.1	hypothetical protein	20965..21435
EHM41445.1	ATCC_51873	JH417532.1	hypothetical protein	complement(21500..22417)
EHM41446.1	ATCC_51873	JH417532.1	hypothetical protein	22771..23070
EHM41447.1	ATCC_51873	JH417532.1	Oxalate/Formate Antiporter	23287..24513
EHM41450.1	ATCC_51873	JH417532.1	putative protein HdeD	24737..25309
EHM41451.1	ATCC_51873	JH417532.1	lactaldehyde reductase	complement(25488..26636)
EHM41453.1	ATCC_51873	JH417532.1	L-fucose:H+ symporter permease	27930..29249
EHM41455.1	ATCC_51873	JH417532.1	L-fuculokinase	31307..32770
EHM41456.1	ATCC_51873	JH417532.1	L-fucose mutarotase	32772..33197
EHM41469.1	ATCC_51873	JH417532.1	putative glucans biosynthesis protein	46417..47493
EHM41470.1	ATCC_51873	JH417532.1	hypothetical protein	complement(47535..48263)
EHM41471.1	ATCC_51873	JH417532.1	glutaminase A	complement(48278..49204)
EHM41472.1	ATCC_51873	JH417532.1	OmpA-like transmembrane domain protein	complement(49402..50034)
EHM41473.1	ATCC_51873	JH417532.1	hypothetical protein	50854..52179
EHM41474.1	ATCC_51873	JH417532.1	virulence factor SrfB	52198..55155
EHM41476.1	ATCC_51873	JH417532.1	hypothetical protein	57926..58867
EHM41488.1	ATCC_51873	JH417532.1	Orn/Lys/Arg decarboxylase, major domain protein	70488..72650
EHM41489.1	ATCC_51873	JH417532.1	putrescine-ornithine antiporter	72770..74092
EHM41490.1	ATCC_51873	JH417532.1	glutathione S-transferase protein	74246..74914
EHM41491.1	ATCC_51873	JH417532.1	nickel-responsive transcriptional regulator NikR	75027..75488
EHM41492.1	ATCC_51873	JH417532.1	transglycosylase SLT domain protein	complement(75543..76634)
EHM41494.1	ATCC_51873	JH417532.1	A/G-specific adenine glycosylase	complement(77005..78096)
EHM41496.1	ATCC_51873	JH417532.1	hypothetical protein	79100..79426
EHM41497.1	ATCC_51873	JH417532.1	putative prolyl aminopeptidase	complement(79494..80777)
EHM41498.1	ATCC_51873	JH417532.1	transcriptional regulator AraC protein	complement(80809..81720)
EHM41500.1	ATCC_51873	JH417532.1	putative NADH-dependent butanol dehydrogenase A	81927..83084
EHM41508.1	ATCC_51873	JH417532.1	alanine racemase	complement(90799..91878)
EHM41509.1	ATCC_51873	JH417532.1	replicative DNA helicase	complement(91959..93368)
EHM41510.1	ATCC_51873	JH417532.1	GroES-like protein	93468..94454
EHM41571.1	ATCC_51873	JH417531.1	folate-binding protein YgfZ	complement(398..1318)
EHM41573.1	ATCC_51873	JH417531.1	TPR repeat region	1807..2025
EHM41578.1	ATCC_51873	JH417531.1	single-stranded-DNA-specific exonuclease RecJ	4877..6574
EHM41598.1	ATCC_51873	JH417531.1	transcriptional activator protein LysR	complement(26625..27587)
EHM41600.1	ATCC_51873	JH417531.1	diaminopimelate decarboxylase	27700..28962
EHM41604.1	ATCC_51873	JH417531.1	putative formate hydrogenlyase regulatory protein HycA	31630..32094
EHM41605.1	ATCC_51873	JH417531.1	hydrogenase expression/formation protein HypE	complement(32151..33206)
EHM41606.1	ATCC_51873	JH417531.1	hydrogenase expression/formation protein HypD	complement(33193..34308)
EHM41607.1	ATCC_51873	JH417531.1	hydrogenase assembly chaperone HypC/HupF	complement(34322..34618)
EHM41609.1	ATCC_51873	JH417531.1	hydrogenase accessory protein HypB	complement(34609..35253)
EHM41610.1	ATCC_51873	JH417531.1	hydrogenase nickel insertion protein HypA	complement(35748..36173)
EHM41612.1	ATCC_51873	JH417531.1	formate dehydrogenase, alpha subunit	complement(38707..40968)
EHM41613.1	ATCC_51873	JH417531.1	electron transport protein HydN	complement(41091..41636)
EHM41615.1	ATCC_51873	JH417531.1	formate dehydrogenase, alpha subunit	complement(42085..43761)
EHM41720.1	ATCC_51873	JH417529.1	hypothetical protein	complement(205530..205946)
EHM41722.1	ATCC_51873	JH417529.1	transcriptional regulator KdgR	208072..208860
EHM41725.1	ATCC_51873	JH417529.1	outer membrane protein W	210544..211185
EHM41726.1	ATCC_51873	JH417529.1	phospholipid-binding domain protein	complement(211317..211631)
EHM41727.1	ATCC_51873	JH417529.1	tryptophan synthase, alpha subunit	complement(211818..212624)
EHM41728.1	ATCC_51873	JH417529.1	tryptophan synthase, beta subunit	complement(212624..213835)
EHM41729.1	ATCC_51873	JH417529.1	indole-3-glycerol phosphate synthase	complement(213912..215312)
EHM41730.1	ATCC_51873	JH417529.1	anthranilate phosphoribosyltransferase	complement(215315..216349)
EHM41733.1	ATCC_51873	JH417529.1	anthranilate synthase component I	complement(217012..218580)
EHM41734.1	ATCC_51873	JH417529.1	PHP domain protein	219029..219913
EHM41735.1	ATCC_51873	JH417529.1	Sua5/YciO/YrdC/YwlC family protein	219970..220590
EHM41736.1	ATCC_51873	JH417529.1	hypothetical protein	220658..220903
EHM41766.1	ATCC_51873	JH417529.1	periplasmic oligopeptide-binding protein	140383..142038
EHM41769.1	ATCC_51873	JH417529.1	oligopeptide ABC transporter, ATP-binding protein OppD	144152..145141
EHM41770.1	ATCC_51873	JH417529.1	oligopeptide ABC transporter, ATP-binding protein AppF	145138..146142
EHM41771.1	ATCC_51873	JH417529.1	histidine triad domain protein	146347..146697
EHM41772.1	ATCC_51873	JH417529.1	hypothetical protein	146753..147142
EHM41773.1	ATCC_51873	JH417529.1	putative lipoprotein	147170..147772
EHM41774.1	ATCC_51873	JH417529.1	putative thiamine diphosphokinase	147777..148655
EHM41775.1	ATCC_51873	JH417529.1	beta-L-N-acetylhexosaminidase	148744..149751
EHM41776.1	ATCC_51873	JH417529.1	hypothetical protein	149821..150363
EHM41778.1	ATCC_51873	JH417529.1	deoxyribose-phosphate aldolase	150692..151768
EHM41779.1	ATCC_51873	JH417529.1	spermidine/putrescine ABC transporter, periplasmic spermidine/putrescine-binding protein PotD	complement(151899..152963)
EHM41780.1	ATCC_51873	JH417529.1	putative arginine/agmatine antiporter	complement(153195..154544)
EHM41781.1	ATCC_51873	JH417529.1	spermidine/putrescine ABC transporter, permease protein PotC	complement(154814..155599)
EHM41782.1	ATCC_51873	JH417529.1	spermidine/putrescine ABC transporter, permease protein PotB	complement(155596..156456)
EHM41783.1	ATCC_51873	JH417529.1	spermidine/putrescine ABC transporter, ATP-binding protein PotA	complement(156440..157579)
EHM41786.1	ATCC_51873	JH417529.1	antibiotic biosynthesis monooxygenase	complement(159676..160002)
EHM41787.1	ATCC_51873	JH417529.1	flavodoxin-like protein	complement(160012..160599)
EHM41788.1	ATCC_51873	JH417529.1	exoribonuclease II	complement(160957..162897)
EHM41790.1	ATCC_51873	JH417529.1	enoyl-[acyl-carrier-protein	complement(164349..165191)
EHM41791.1	ATCC_51873	JH417529.1	peptide transport system ATP-binding protein SapF	complement(165412..166224)
EHM41793.1	ATCC_51873	JH417529.1	putative dipeptide ABC transporter, permease protein DppC	complement(167225..168115)
EHM41794.1	ATCC_51873	JH417529.1	peptide transport system permease protein SapB	complement(168102..169067)
EHM41795.1	ATCC_51873	JH417529.1	putative dipeptide ABC transporter, periplasmic dipeptide-binding protein DppA	complement(169064..170851)
EHM41796.1	ATCC_51873	JH417529.1	psp operon transcriptional activator	complement(171217..172248)
EHM41797.1	ATCC_51873	JH417529.1	phage shock protein A	172425..173105
EHM41798.1	ATCC_51873	JH417529.1	phage shock protein B	173225..173455
EHM41799.1	ATCC_51873	JH417529.1	phage shock protein	173455..173814
EHM41801.1	ATCC_51873	JH417529.1	YcjX-like family, DUF463	174118..175515
EHM41802.1	ATCC_51873	JH417529.1	TIGR01620 family protein	175512..176573
EHM41805.1	ATCC_51873	JH417529.1	rhodanese-like protein	complement(179833..180675)
EHM41806.1	ATCC_51873	JH417529.1	hypothetical protein	complement(180735..181286)
EHM41807.1	ATCC_51873	JH417529.1	Sigma-54 interaction domain protein	181610..183196
EHM41808.1	ATCC_51873	JH417529.1	redoxin family protein	complement(183271..183774)
EHM41809.1	ATCC_51873	JH417529.1	mandelate racemase/muconate lactonizing enzyme protein	183947..184912
EHM41810.1	ATCC_51873	JH417529.1	zinc carboxypeptidase	complement(184922..185641)
EHM41811.1	ATCC_51873	JH417529.1	putative periplasmic oligopeptide-binding protein	185833..187449
EHM41817.1	ATCC_51873	JH417529.1	pyruvate kinase	complement(191667..193079)
EHM41867.1	ATCC_51873	JH417529.1	hypothetical protein	8477..8689
EHM41871.1	ATCC_51873	JH417529.1	putative flagellar protein FliT	complement(10825..11187)
EHM41873.1	ATCC_51873	JH417529.1	flagellar hook-associated protein 2	complement(11618..13036)
EHM41876.1	ATCC_51873	JH417529.1	flagellar biosynthesis sigma factor	14853..15575
EHM41877.1	ATCC_51873	JH417529.1	flagellar regulatory protein FliZ	15575..16129
EHM41879.1	ATCC_51873	JH417529.1	arginine ABC transporter, ATP-binding protein ArtM	16329..17111
EHM41880.1	ATCC_51873	JH417529.1	delta-1-pyrroline-5-carboxylate dehydrogenase	complement(17816..21790)
EHM41881.1	ATCC_51873	JH417529.1	sodium/proline symporter	22403..23869
EHM41882.1	ATCC_51873	JH417529.1	autoagglutination family protein	complement(23953..24282)
EHM41883.1	ATCC_51873	JH417529.1	major curlin subunit CsgA domain protein	complement(24346..24939)
EHM41887.1	ATCC_51873	JH417529.1	curli production assembly/transport component CsgE family protein	26996..27385
EHM41888.1	ATCC_51873	JH417529.1	putative curli production assembly/transport component CsgF	27458..27805
EHM41889.1	ATCC_51873	JH417529.1	curli production assembly/transport component CsgG	27840..28655
EHM41894.1	ATCC_51873	JH417529.1	putative glycerol dehydrogenase	31004..32110
EHM41895.1	ATCC_51873	JH417529.1	fumarate hydratase class I	32470..34116
EHM41896.1	ATCC_51873	JH417529.1	TIGR00245 family protein	complement(34217..34975)
EHM41897.1	ATCC_51873	JH417529.1	ABC transporter, ATP-binding protein	complement(34972..35646)
EHM41898.1	ATCC_51873	JH417529.1	dihydroorotase, homodimeric type	complement(35703..36674)
EHM41900.1	ATCC_51873	JH417529.1	antibiotic biosynthesis monooxygenase	36981..37307
EHM41902.1	ATCC_51873	JH417529.1	rne RNase E	complement(37611..41027)
EHM41903.1	ATCC_51873	JH417529.1	rRNA pseudouridylate synthase	41632..42588
EHM41904.1	ATCC_51873	JH417529.1	septum formation protein Maf	complement(42636..43253)
EHM41905.1	ATCC_51873	JH417529.1	putative ACR	43377..43898
EHM41908.1	ATCC_51873	JH417529.1	3-oxoacyl-(acyl carrier protein) synthase III	45154..46104
EHM41909.1	ATCC_51873	JH417529.1	[acyl-carrier-protein	46208..47137
EHM41910.1	ATCC_51873	JH417529.1	3-oxoacyl-[acyl-carrier-protein	47148..47885
EHM41911.1	ATCC_51873	JH417529.1	acyl carrier protein	48040..48276
EHM41913.1	ATCC_51873	JH417529.1	aminodeoxychorismate lyase	49647..50561
EHM41914.1	ATCC_51873	JH417529.1	YceG family protein	50580..51605
EHM41915.1	ATCC_51873	JH417529.1	dTMP kinase	51595..52236
EHM41916.1	ATCC_51873	JH417529.1	putative DNA polymerase III, delta' subunit	52434..53219
EHM41917.1	ATCC_51873	JH417529.1	hydrolase, TatD family	53270..54058
EHM41919.1	ATCC_51873	JH417529.1	GTP cyclohydrolase II	complement(55895..56482)
EHM41920.1	ATCC_51873	JH417529.1	phosphatidylglycerophosphatase B	56769..57533
EHM41922.1	ATCC_51873	JH417529.1	tetratricopeptide repeat protein	58098..59267
EHM41923.1	ATCC_51873	JH417529.1	orotidine 5'-phosphate decarboxylase	59368..60093
EHM41924.1	ATCC_51873	JH417529.1	putative translation initiation factor SUI1	60112..60438
EHM41927.1	ATCC_51873	JH417529.1	shikimate kinase	62087..62707
EHM41931.1	ATCC_51873	JH417529.1	hypothetical protein	66688..67335
EHM41932.1	ATCC_51873	JH417529.1	SNARE-like domain protein	complement(67413..68078)
EHM41933.1	ATCC_51873	JH417529.1	amino acid/peptide transporter	complement(68438..69958)
EHM41934.1	ATCC_51873	JH417529.1	DoxX family protein	complement(70501..70971)
EHM41935.1	ATCC_51873	JH417529.1	metallo-beta-lactamase domain protein	complement(71074..71952)
EHM41937.1	ATCC_51873	JH417529.1	hypothetical protein	complement(72918..73892)
EHM41938.1	ATCC_51873	JH417529.1	DNA-binding helix-turn-helix protein	74035..74595
EHM41939.1	ATCC_51873	JH417529.1	rhodanese-like protein	74804..75862
EHM41940.1	ATCC_51873	JH417529.1	transcriptional regulator, GntR family	complement(75879..77351)
EHM41943.1	ATCC_51873	JH417529.1	proline porter II	79442..80983
EHM41945.1	ATCC_51873	JH417529.1	N-methyl-L-tryptophan oxidase	complement(81895..83007)
EHM41948.1	ATCC_51873	JH417529.1	hypothetical protein	complement(83638..83925)
EHM41949.1	ATCC_51873	JH417529.1	C4-dicarboxylate transporter/malic acid transport protein	84161..85180
EHM41950.1	ATCC_51873	JH417529.1	DNA-damage-inducible protein I	complement(85379..85645)
EHM41952.1	ATCC_51873	JH417529.1	hypothetical protein	complement(86715..86960)
EHM41953.1	ATCC_51873	JH417529.1	transcriptional regulator, DeoR family	complement(86957..87718)
EHM41954.1	ATCC_51873	JH417529.1	formate C-acetyltransferase	complement(87787..90219)
EHM41956.1	ATCC_51873	JH417529.1	fructose-6-phosphate aldolase	91280..91945
EHM41961.1	ATCC_51873	JH417529.1	hypothetical protein	complement(96438..96725)
EHM41962.1	ATCC_51873	JH417529.1	fatty acid metabolism transcriptional regulator FadR	97024..97743
EHM41963.1	ATCC_51873	JH417529.1	SpoVR family protein	complement(97837..99396)
EHM41964.1	ATCC_51873	JH417529.1	D-amino acid dehydrogenase small subunit	100084..101388
EHM41965.1	ATCC_51873	JH417529.1	alanine racemase	101477..102547
EHM41966.1	ATCC_51873	JH417529.1	drug resistance transporter, Bcr/CflA subfamily	complement(102622..103821)
EHM41967.1	ATCC_51873	JH417529.1	hypothetical protein	complement(103875..104444)
EHM41968.1	ATCC_51873	JH417529.1	hypothetical protein	complement(104510..104725)
EHM41973.1	ATCC_51873	JH417529.1	hypothetical protein	complement(109144..110421)
EHM41974.1	ATCC_51873	JH417529.1	PrkA AAA domain protein	complement(110527..112461)
EHM41975.1	ATCC_51873	JH417529.1	MltA-interacting protein	112934..113677
EHM41976.1	ATCC_51873	JH417529.1	aldose 1-epimerase	complement(113742..114644)
EHM41977.1	ATCC_51873	JH417529.1	glyceraldehyde-3-phosphate dehydrogenase, type I	complement(114712..115707)
EHM41978.1	ATCC_51873	JH417529.1	methionine-R-sulfoxide reductase	116148..116603
EHM41979.1	ATCC_51873	JH417529.1	hypothetical protein	116679..116954
EHM41980.1	ATCC_51873	JH417529.1	isochorismatase family protein	complement(117031..117684)
EHM41982.1	ATCC_51873	JH417529.1	signal peptide peptidase SppA	complement(118887..120737)
EHM41984.1	ATCC_51873	JH417529.1	nitroreductase family protein	121165..121713
EHM41985.1	ATCC_51873	JH417529.1	selenide, water dikinase	121938..122981
EHM41989.1	ATCC_51873	JH417529.1	CTP pyrophosphohydrolase	complement(126399..126818)
EHM41990.1	ATCC_51873	JH417529.1	exodeoxyribonuclease III	complement(126824..127633)
EHM41991.1	ATCC_51873	JH417529.1	TIGR00730 family protein	complement(127770..128339)
EHM41994.1	ATCC_51873	JH417529.1	hypothetical protein	complement(129983..130348)
EHM41995.1	ATCC_51873	JH417529.1	protein hnr	130724..131740
EHM41996.1	ATCC_51873	JH417529.1	UTP--glucose-1-phosphate uridylyltransferase	131959..132873
EHM41998.1	ATCC_51873	JH417529.1	thymidine kinase	134723..135268
EHM42039.1	ATCC_51873	JH417527.1	sugar-binding domain protein	4166..5413
EHM42040.1	ATCC_51873	JH417527.1	glycosyl hydrolase family 3 protein	5406..7838
EHM42044.1	ATCC_51873	JH417527.1	putative multidrug efflux pump VmrA	complement(10915..12264)
EHM42045.1	ATCC_51873	JH417527.1	transcriptional regulator, MarR family	complement(12307..12726)
EHM42051.1	ATCC_51873	JH417527.1	NUO14 protein	complement(15658..17130)
EHM42053.1	ATCC_51873	JH417527.1	NDH-1 subunit L	complement(18764..20611)
EHM42054.1	ATCC_51873	JH417527.1	NADH dehydrogenase I subunit K	complement(20608..20910)
EHM42055.1	ATCC_51873	JH417527.1	NADH-quinone oxidoreductase subunit J	complement(20907..21485)
EHM42056.1	ATCC_51873	JH417527.1	NADH-quinone oxidoreductase subunit I	complement(21496..22038)
EHM42057.1	ATCC_51873	JH417527.1	NUO8 protein	complement(22053..23030)
EHM42058.1	ATCC_51873	JH417527.1	NADH dehydrogenase, G subunit	complement(23027..25783)
EHM42060.1	ATCC_51873	JH417527.1	NDH-1 subunit E	complement(27169..27669)
EHM42062.1	ATCC_51873	JH417527.1	NADH dehydrogenase subunit D	complement(27672..29483)
EHM42063.1	ATCC_51873	JH417527.1	NADH dehydrogenase I subunit B	complement(29593..30267)
EHM42065.1	ATCC_51873	JH417527.1	HTH-type transcriptional regulator PecT	complement(31440..32399)
EHM42067.1	ATCC_51873	JH417527.1	hypothetical protein	33603..34916
EHM42068.1	ATCC_51873	JH417527.1	CDP-alcohol phosphatidyltransferase	complement(35161..35790)
EHM42069.1	ATCC_51873	JH417527.1	alkylhydroperoxidase AhpD family core domain protein	complement(35783..36373)
EHM42071.1	ATCC_51873	JH417527.1	putative aminotransferase AlaT	36673..37893
EHM42076.1	ATCC_51873	JH417527.1	YfbU domain protein	complement(41508..42017)
EHM42078.1	ATCC_51873	JH417527.1	hypothetical protein	complement(42259..42714)
EHM42082.1	ATCC_51873	JH417527.1	Transketolase protein	complement(46713..47678)
EHM42083.1	ATCC_51873	JH417527.1	Transketolase, thiamine diphosphate binding domain protein	complement(47675..48505)
EHM42084.1	ATCC_51873	JH417527.1	putative sugar-specific permease, SgaT/UlaA	complement(48515..49900)
EHM42085.1	ATCC_51873	JH417527.1	PTS system, Lactose/Cellobiose specific IIB subunit	complement(49940..50209)
EHM42088.1	ATCC_51873	JH417527.1	putative HTH-type transcriptional regulator GntR	51052..52071
EHM42090.1	ATCC_51873	JH417527.1	phosphodiesterase family protein	complement(52818..53399)
EHM42092.1	ATCC_51873	JH417527.1	glutathione S-transferase protein	complement(53504..54091)
EHM42094.1	ATCC_51873	JH417527.1	dihydroneopterin aldolase	55094..55471
EHM42095.1	ATCC_51873	JH417527.1	TIGR01777 family protein	55571..56476
EHM42097.1	ATCC_51873	JH417527.1	histidine transport system permease protein HisM	complement(57964..58680)
EHM42099.1	ATCC_51873	JH417527.1	histidine ABC transporter, periplasmic histidine-binding protein HisJ	complement(59445..60227)
EHM42103.1	ATCC_51873	JH417527.1	amidophosphoribosyltransferase	complement(61809..63326)
EHM42106.1	ATCC_51873	JH417527.1	protein FolC	complement(64903..66195)
EHM42109.1	ATCC_51873	JH417527.1	tRNA pseudouridine synthase A	complement(68311..69168)
EHM42110.1	ATCC_51873	JH417527.1	semialdehyde dehydrogenase, dimerization domain protein	complement(69168..70178)
EHM42112.1	ATCC_51873	JH417527.1	transcriptional regulator, AraC family	complement(71586..72362)
EHM42119.1	ATCC_51873	JH417527.1	antioxidant, AhpC/TSA family	complement(78554..79051)
EHM42120.1	ATCC_51873	JH417527.1	DsbA-like protein	complement(79048..79809)
EHM42123.1	ATCC_51873	JH417527.1	hypothetical protein	82456..82821
EHM42128.1	ATCC_51873	JH417527.1	hypothetical protein	84669..84926
EHM42129.1	ATCC_51873	JH417527.1	beta-ketoacyl-acyl-carrier-protein synthase I	complement(84991..86205)
EHM42130.1	ATCC_51873	JH417527.1	tRNA U-34 5-methylaminomethyl-2-thiouridine biosynthesis protein MnmC	86379..88397
EHM42132.1	ATCC_51873	JH417527.1	YfcL protein	complement(88885..89163)
EHM42133.1	ATCC_51873	JH417527.1	hypothetical protein	complement(89186..89764)
EHM42134.1	ATCC_51873	JH417527.1	hypothetical protein	complement(89873..90685)
EHM42136.1	ATCC_51873	JH417527.1	LysR substrate binding domain protein	complement(91627..92523)
EHM42138.1	ATCC_51873	JH417527.1	transporter gate domain protein	complement(93785..94249)
EHM42140.1	ATCC_51873	JH417527.1	peptidoglycan amidase MepA	complement(95176..96060)
EHM42141.1	ATCC_51873	JH417527.1	chorismate synthase	complement(96124..97293)
EHM42142.1	ATCC_51873	JH417527.1	(glutamine-N5) methyltransferase, ribosomal protein L3-specific	complement(97348..98313)
EHM42144.1	ATCC_51873	JH417527.1	Smr domain protein	98520..99062
EHM42145.1	ATCC_51873	JH417527.1	phosphohistidine phosphatase SixA	complement(99203..99685)
EHM42146.1	ATCC_51873	JH417527.1	fatty oxidation complex, alpha subunit FadJ	complement(100067..102214)
EHM42148.1	ATCC_51873	JH417527.1	hypothetical protein	complement(103898..104257)
EHM42150.1	ATCC_51873	JH417527.1	VacJ-like protein	complement(106183..107010)
EHM42151.1	ATCC_51873	JH417527.1	cytochrome c-type biogenesis protein CcmI	complement(107062..108273)
EHM42152.1	ATCC_51873	JH417527.1	putative cytochrome C-type biogenesis protein CcmH	complement(108276..108758)
EHM42153.1	ATCC_51873	JH417527.1	thiol:disulfide interchange protein DsbE	complement(108758..109309)
EHM42154.1	ATCC_51873	JH417527.1	cytochrome c-type biogenesis protein CcmF	complement(109306..111279)
EHM42157.1	ATCC_51873	JH417527.1	heme exporter protein	complement(112018..112773)
EHM42158.1	ATCC_51873	JH417527.1	heme exporter protein CcmB	complement(112984..113643)
EHM42159.1	ATCC_51873	JH417527.1	heme ABC exporter, ATP-binding protein CcmA	complement(113640..114260)
EHM42304.1	ATCC_51873	JH417525.1	periplasmic binding protein	complement(5072..6028)
EHM42565.1	ATCC_51873	JH417518.1	threonine-phosphate decarboxylase	200772..201872
EHM42566.1	ATCC_51873	JH417518.1	ferritin-like protein	202027..202587
EHM42568.1	ATCC_51873	JH417518.1	transcriptional regulator, AraC family	202930..203529
EHM42580.1	ATCC_51873	JH417518.1	hypothetical protein	214062..214556
EHM42581.1	ATCC_51873	JH417518.1	putative azaleucine resistance protein AzlC	214788..215549
EHM42582.1	ATCC_51873	JH417518.1	hypothetical protein	215539..215913
EHM42584.1	ATCC_51873	JH417518.1	efflux transporter, outer membrane factor lipoprotein, NodT family	216624..218081
EHM42590.1	ATCC_51873	JH417518.1	dGTPase	complement(223428..224939)
EHM42592.1	ATCC_51873	JH417518.1	vitamin B12-binding protein	225831..226649
EHM42600.1	ATCC_51873	JH417518.1	PhnB domain protein	235629..235892
EHM42607.1	ATCC_51873	JH417518.1	glutamate-1-semialdehyde-2,1-aminomutase	242682..243965
EHM42610.1	ATCC_51873	JH417518.1	GMP synthase domain protein	complement(246497..248074)
EHM42614.1	ATCC_51873	JH417518.1	putative cystathionine beta-lyase PatB	253154..254341
EHM42618.1	ATCC_51873	JH417518.1	outer membrane assembly lipoprotein YfgL	complement(257463..258641)
EHM42619.1	ATCC_51873	JH417518.1	hypothetical protein	complement(258653..259273)
EHM42620.1	ATCC_51873	JH417518.1	histidine--tRNA ligase	complement(259287..260561)
EHM42621.1	ATCC_51873	JH417518.1	4-hydroxy-3-methylbut-2-en-1-yl diphosphate synthase	complement(260679..261803)
EHM42623.1	ATCC_51873	JH417518.1	cytoskeleton protein RodZ	complement(262010..263020)
EHM42624.1	ATCC_51873	JH417518.1	type IV pilus biogenesis/stability protein PilW	complement(263010..263762)
EHM42627.1	ATCC_51873	JH417518.1	nucleoside diphosphate kinase	complement(265397..265828)
EHM42628.1	ATCC_51873	JH417518.1	penicillin-binding protein 1C	complement(266127..268451)
EHM42629.1	ATCC_51873	JH417518.1	alpha-2-macroglobulin family protein	complement(268462..273453)
EHM42630.1	ATCC_51873	JH417518.1	SseB protein	complement(273580..274416)
EHM42631.1	ATCC_51873	JH417518.1	peptidase B	complement(274505..275803)
EHM42632.1	ATCC_51873	JH417518.1	FeS assembly protein IscX	complement(276099..276299)
EHM42634.1	ATCC_51873	JH417518.1	Fe-S protein assembly chaperone HscA	complement(276703..278553)
EHM42635.1	ATCC_51873	JH417518.1	Fe-S protein assembly co-chaperone HscB	complement(278634..279152)
EHM42636.1	ATCC_51873	JH417518.1	iron-sulfur cluster assembly protein IscA	complement(279302..279625)
EHM42638.1	ATCC_51873	JH417518.1	cysteine desulfurase IscS	complement(280143..281357)
EHM42639.1	ATCC_51873	JH417518.1	iron-sulfur cluster assembly transcription factor IscR	complement(281428..281925)
EHM42640.1	ATCC_51873	JH417518.1	RNA methyltransferase, TrmH family, group 1	complement(282158..282889)
EHM42642.1	ATCC_51873	JH417518.1	transporter, Ni2+-Co2+ transporter family protein	complement(283990..284937)
EHM42643.1	ATCC_51873	JH417518.1	hypothetical protein	complement(284991..285656)
EHM42644.1	ATCC_51873	JH417518.1	PRD domain protein	285830..286846
EHM42645.1	ATCC_51873	JH417518.1	glycine hydroxymethyltransferase	complement(286908..288161)
EHM42646.1	ATCC_51873	JH417518.1	flavohemoprotein	288532..289722
EHM42740.1	ATCC_51873	JH417518.1	tetrahydrofolate dehydrogenase/cyclohydrolase, NAD(P)-binding domain protein	64377..65234
EHM42742.1	ATCC_51873	JH417518.1	hypothetical protein	67115..67327
EHM42743.1	ATCC_51873	JH417518.1	cysteine--tRNA ligase	complement(67393..68802)
EHM42745.1	ATCC_51873	JH417518.1	UDP-2,3-diacylglucosamine hydrolase	69570..70295
EHM42747.1	ATCC_51873	JH417518.1	primosomal protein 1	complement(71072..71623)
EHM42748.1	ATCC_51873	JH417518.1	phosphoribosylaminoimidazole carboxylase, catalytic subunit	71938..72462
EHM42749.1	ATCC_51873	JH417518.1	phosphoribosylaminoimidazole carboxylase, ATPase subunit	72459..73529
EHM42752.1	ATCC_51873	JH417518.1	arylesterase	78304..78945
EHM42753.1	ATCC_51873	JH417518.1	ABC transporter, ATP-binding protein	complement(77650..78336)
EHM42754.1	ATCC_51873	JH417518.1	oxidoreductase, short chain dehydrogenase/reductase family protein	78967..79773
EHM42755.1	ATCC_51873	JH417518.1	thioredoxin	79845..80699
EHM42756.1	ATCC_51873	JH417518.1	urocanate hydratase	81198..82886
EHM42757.1	ATCC_51873	JH417518.1	histidine ammonia-lyase	82886..84421
EHM42762.1	ATCC_51873	JH417518.1	ABC transporter, substrate-binding protein, family 3	complement(87649..88419)
EHM42765.1	ATCC_51873	JH417518.1	CTP synthase	complement(90501..92138)
EHM42766.1	ATCC_51873	JH417518.1	protein MazG	complement(92433..93212)
EHM42767.1	ATCC_51873	JH417518.1	phenylacetic acid degradation protein paaN	complement(93299..95371)
EHM42769.1	ATCC_51873	JH417518.1	phenylacetate-CoA oxygenase, PaaH subunit	96650..96937
EHM42770.1	ATCC_51873	JH417518.1	phenylacetate-CoA oxygenase, PaaI subunit	96947..97708
EHM42771.1	ATCC_51873	JH417518.1	phenylacetate-CoA oxygenase, PaaJ subunit	97736..98245
EHM42772.1	ATCC_51873	JH417518.1	phenylacetate-CoA oxygenase/reductase, PaaK subunit	98261..99319
EHM42773.1	ATCC_51873	JH417518.1	enoyl-CoA hydratase/isomerase family protein	99329..100102
EHM42774.1	ATCC_51873	JH417518.1	putative enoyl-CoA hydratase PaaB	100107..100913
EHM42775.1	ATCC_51873	JH417518.1	putative 3-hydroxyacyl-CoA dehydrogenase PaaC	100916..102472
EHM42776.1	ATCC_51873	JH417518.1	phenylacetic acid degradation protein PaaD	102469..102918
EHM42777.1	ATCC_51873	JH417518.1	beta-ketoadipyl CoA thiolase	102915..104120
EHM42778.1	ATCC_51873	JH417518.1	phenylacetate-CoA ligase	104180..105505
EHM42779.1	ATCC_51873	JH417518.1	phenylacetic acid degradation operon negative regulatory protein PaaX	105619..106560
EHM42780.1	ATCC_51873	JH417518.1	phenylacetic acid degradation protein PaaY	106573..107169
EHM42782.1	ATCC_51873	JH417518.1	diguanylate cyclase domain protein	complement(109877..110902)
EHM42783.1	ATCC_51873	JH417518.1	GTP diphosphokinase	complement(111242..113485)
EHM42785.1	ATCC_51873	JH417518.1	signal transduction histidine-protein kinase BarA	114912..117653
EHM42787.1	ATCC_51873	JH417518.1	holo-[acyl-carrier-protein	complement(118398..118778)
EHM42788.1	ATCC_51873	JH417518.1	pyridoxine 5'-phosphate synthase	complement(118778..119509)
EHM42790.1	ATCC_51873	JH417518.1	ribosome biogenesis GTPase Era	complement(120382..121287)
EHM42792.1	ATCC_51873	JH417518.1	GTP-binding protein LepA	complement(123354..125147)
EHM42793.1	ATCC_51873	JH417518.1	putative sigma-E factor regulatory protein RseC	complement(125280..125744)
EHM42794.1	ATCC_51873	JH417518.1	sigma-E factor regulatory protein RseB	complement(125741..126703)
EHM42795.1	ATCC_51873	JH417518.1	sigma-E factor negative regulatory protein	complement(126703..127377)
EHM42797.1	ATCC_51873	JH417518.1	L-aspartate oxidase	128131..129768
EHM42799.1	ATCC_51873	JH417518.1	methyltransferase small domain protein	complement(131493..132155)
EHM42800.1	ATCC_51873	JH417518.1	ATP-dependent RNA helicase SrmB	132392..133720
EHM42804.1	ATCC_51873	JH417518.1	co-chaperone GrpE	complement(135542..136129)
EHM42806.1	ATCC_51873	JH417518.1	DNA repair protein RecN	137229..138890
EHM42809.1	ATCC_51873	JH417518.1	polyketide cyclase/dehydrase	complement(139708..140142)
EHM42810.1	ATCC_51873	JH417518.1	SsrA-binding protein	140261..140782
EHM42849.1	ATCC_51873	JH417518.1	adenosylcobalamin biosynthesis protein CobU	complement(185218..185766)
EHM42850.1	ATCC_51873	JH417518.1	cobyric acid synthase CobQ	complement(185763..187307)
EHM42851.1	ATCC_51873	JH417518.1	cobalt ABC transporter, ATP-binding protein	complement(187317..188132)
EHM42852.1	ATCC_51873	JH417518.1	cobalt ABC transporter, permease protein CbiQ	complement(188132..188809)
EHM42853.1	ATCC_51873	JH417518.1	cobalt transport protein	complement(188796..189077)
EHM42854.1	ATCC_51873	JH417518.1	cobalamin biosynthesis protein CbiM	complement(189079..189807)
EHM42856.1	ATCC_51873	JH417518.1	sirohydrochlorin cobaltochelatase	complement(190544..191338)
EHM42857.1	ATCC_51873	JH417518.1	precorrin-6A reductase	complement(191351..192178)
EHM42858.1	ATCC_51873	JH417518.1	precorrin-3B C(17)-methyltransferase	complement(192265..193005)
EHM42859.1	ATCC_51873	JH417518.1	CbiG protein	complement(193005..194114)
EHM42860.1	ATCC_51873	JH417518.1	precorrin-4 C(11)-methyltransferase	complement(194095..194868)
EHM42861.1	ATCC_51873	JH417518.1	precorrin-6Y C5,15-methyltransferase, CbiT subunit	complement(194861..195430)
EHM42862.1	ATCC_51873	JH417518.1	precorrin-6y C5,15-methyltransferase (decarboxylating), CbiE subunit	complement(195420..196022)
EHM42863.1	ATCC_51873	JH417518.1	cobalamin biosynthesis protein CbiD	complement(196019..197182)
EHM42864.1	ATCC_51873	JH417518.1	cobalt-precorrin-8X methylmutase	complement(197179..197847)
EHM42865.1	ATCC_51873	JH417518.1	cobalamin biosynthesis protein CobD	complement(197875..198831)
EHM43150.1	ATCC_51873	JH417516.1	hydrogenase-2 small chain	507..1661
EHM43151.1	ATCC_51873	JH417516.1	Tat pathway signal sequence domain protein	1664..2644
EHM43152.1	ATCC_51873	JH417516.1	putative Ni/Fe-hydrogenase 2 b-type cytochrome subunit	2619..3824
EHM43153.1	ATCC_51873	JH417516.1	putative membrane-bound hydrogenase 1 large subunit	3821..5524
EHM43154.1	ATCC_51873	JH417516.1	hydrogenase expression/formation protein	5524..6018
EHM43155.1	ATCC_51873	JH417516.1	putative hydrogenase-2 assembly chaperone HybE	6008..6511
EHM43160.1	ATCC_51873	JH417516.1	peptidase, C69 family	complement(10641..12107)
EHM43161.1	ATCC_51873	JH417516.1	hypothetical protein	12420..12923
EHM43163.1	ATCC_51873	JH417516.1	isochorismate synthase	13661..14986
EHM43171.1	ATCC_51873	JH417516.1	2-succinyl-5-enolpyruvyl-6-hydroxy-3-cyclohexene-1-carboxylic-acid synthase	21266..22945
EHM43173.1	ATCC_51873	JH417516.1	2-succinyl-6-hydroxy-2,4-cyclohexadiene-1-carboxylate synthase	22942..23715
EHM43174.1	ATCC_51873	JH417516.1	naphthoate synthase	23729..24586
EHM43175.1	ATCC_51873	JH417516.1	o-succinylbenzoate synthase	24586..25557
EHM43176.1	ATCC_51873	JH417516.1	O-succinylbenzoate-CoA ligase	25538..26956
EHM43183.1	ATCC_51873	JH417516.1	catalase	complement(32583..34016)
EHM43184.1	ATCC_51873	JH417516.1	YfaZ	34414..34959
EHM43185.1	ATCC_51873	JH417516.1	tryptophan--tRNA ligase	complement(35019..36035)
EHM43186.1	ATCC_51873	JH417516.1	aromatic amino acid transport protein	complement(36215..37453)
EHM43187.1	ATCC_51873	JH417516.1	CinA-like protein	37601..38830
EHM43189.1	ATCC_51873	JH417516.1	hypothetical protein	complement(40296..41204)
EHM43191.1	ATCC_51873	JH417516.1	molybdenum cofactor biosynthesis protein	42640..43122
EHM43192.1	ATCC_51873	JH417516.1	molybdopterin converting factor, subunit 1	43119..43361
EHM43193.1	ATCC_51873	JH417516.1	molybdopterin converting factor, subunit 2	43358..43816
EHM43196.1	ATCC_51873	JH417516.1	hypothetical protein	44473..45051
EHM43197.1	ATCC_51873	JH417516.1	hypothetical protein	45258..45968
EHM43205.1	ATCC_51873	JH417516.1	ribonucleoside-diphosphate reductase, beta subunit	complement(51920..53050)
EHM43206.1	ATCC_51873	JH417516.1	ribonucleoside-diphosphate reductase, alpha subunit	complement(53175..55460)
EHM43227.1	ATCC_51873	JH417515.1	Tat pathway signal sequence domain protein	292..2202
EHM43228.1	ATCC_51873	JH417515.1	cytochrome	2199..3383
EHM43232.1	ATCC_51873	JH417515.1	ROK family protein	complement(6641..7924)
EHM43233.1	ATCC_51873	JH417515.1	tetratricopeptide repeat protein	8002..11271
EHM43235.1	ATCC_51873	JH417515.1	aldose 1-epimerase	12783..13631
EHM43437.1	ATCC_51873	JH417511.1	protein MtfA	complement(3354..4148)
EHM43438.1	ATCC_51873	JH417511.1	arylsulfatase	complement(4426..6060)
EHM43440.1	ATCC_51873	JH417511.1	Imelysin	7414..8538
EHM43441.1	ATCC_51873	JH417511.1	Tat-translocated enzyme	8563..9861
EHM43442.1	ATCC_51873	JH417511.1	rubredoxin	10056..11477
EHM43444.1	ATCC_51873	JH417511.1	hypothetical protein	12641..12985
EHM43457.1	ATCC_51873	JH417511.1	flagellar biosynthetic protein FlhB	27233..28402
EHM43551.1	ATCC_51873	JH417510.1	aminotransferase	complement(90023..91153)
EHM43552.1	ATCC_51873	JH417510.1	putative protein ElaB	91499..91843
EHM43555.1	ATCC_51873	JH417510.1	sulfite reductase flavoprotein, alpha-component	92852..94627
EHM43556.1	ATCC_51873	JH417510.1	sulfite reductase hemoprotein, beta-component	94627..96357
EHM43558.1	ATCC_51873	JH417510.1	D-lactate dehydrogenase	97415..99166
EHM43559.1	ATCC_51873	JH417510.1	diamine N-acetyltransferase	complement(99234..99812)
EHM43560.1	ATCC_51873	JH417510.1	phosphoribosylglycinamide formyltransferase	complement(99958..100596)
EHM43563.1	ATCC_51873	JH417510.1	putative uracil permease	102800..104092
EHM43571.1	ATCC_51873	JH417510.1	hydroxyethylthiazole kinase	116075..116911
EHM43572.1	ATCC_51873	JH417510.1	phosphomethylpyrimidine kinase	116908..117708
EHM43573.1	ATCC_51873	JH417510.1	hypothetical protein	complement(117988..118842)
EHM43574.1	ATCC_51873	JH417510.1	putative inhibitor of vertebrate lysozyme	119030..119500
EHM43575.1	ATCC_51873	JH417510.1	putative thiol:disulfide interchange protein DsbA	119723..120370
EHM43585.1	ATCC_51873	JH417510.1	respiratory nitrate reductase, gamma subunit	131868..132545
EHM43587.1	ATCC_51873	JH417510.1	transcriptional regulator, GntR family	complement(133762..134463)
EHM43589.1	ATCC_51873	JH417510.1	mannitol dehydrogenase domain protein	complement(135661..137142)
EHM43591.1	ATCC_51873	JH417510.1	transporter, major facilitator family protein	complement(138924..140207)
EHM43592.1	ATCC_51873	JH417510.1	GroES-like protein	complement(140304..141323)
EHM43593.1	ATCC_51873	JH417510.1	starvation-sensing protein RspA	complement(141340..142554)
EHM43594.1	ATCC_51873	JH417510.1	lipid kinase YegS	complement(142777..143676)
EHM43595.1	ATCC_51873	JH417510.1	peptidase, U32 family	complement(144326..145699)
EHM43600.1	ATCC_51873	JH417510.1	hypothetical protein	complement(150639..150980)
EHM43601.1	ATCC_51873	JH417510.1	response regulator receiver domain protein	complement(151154..151879)
EHM43602.1	ATCC_51873	JH417510.1	ATPase/histidine kinase/DNA gyrase B/HSP90 domain protein	complement(151885..153267)
EHM43603.1	ATCC_51873	JH417510.1	transporter, major facilitator family protein	complement(153264..154688)
EHM43605.1	ATCC_51873	JH417510.1	RND transporter, HAE1 family	complement(157880..161029)
EHM43607.1	ATCC_51873	JH417510.1	oxidoreductase, aldo/keto reductase family protein	162718..163671
EHM43608.1	ATCC_51873	JH417510.1	hypothetical protein	163799..164086
EHM43610.1	ATCC_51873	JH417510.1	fructokinase	165400..166305
EHM43611.1	ATCC_51873	JH417510.1	citrate transporter	complement(166375..167622)
EHM43615.1	ATCC_51873	JH417510.1	putative DNA gyrase inhibitory protein	168700..169182
EHM43616.1	ATCC_51873	JH417510.1	transcriptional regulator, AraC family	169237..170118
EHM43618.1	ATCC_51873	JH417510.1	M42 glutamyl aminopeptidase	complement(172638..173681)
EHM43621.1	ATCC_51873	JH417510.1	putative fructose-like phosphotransferase enzyme IIB component 2	complement(176190..176477)
EHM43622.1	ATCC_51873	JH417510.1	hypothetical protein	176774..177130
EHM43625.1	ATCC_51873	JH417510.1	exonuclease SbcCD, C subunit	complement(178711..182397)
EHM43626.1	ATCC_51873	JH417510.1	nuclease sbcCD subunit D	complement(182394..183653)
EHM43629.1	ATCC_51873	JH417510.1	phosphate binding protein	186036..186992
EHM43632.1	ATCC_51873	JH417510.1	exopolyphosphatase	complement(188336..189859)
EHM43634.1	ATCC_51873	JH417510.1	ABC transporter, permease protein	192119..194323
EHM43636.1	ATCC_51873	JH417510.1	phosphate ABC transporter, ATP-binding protein	196060..196872
EHM43637.1	ATCC_51873	JH417510.1	acetyltransferase, GNAT family	complement(197610..198203)
EHM43639.1	ATCC_51873	JH417510.1	peptidase, M48 family	complement(198583..200082)
EHM43640.1	ATCC_51873	JH417510.1	hypothetical protein	200445..201509
EHM43641.1	ATCC_51873	JH417510.1	thioredoxin-dependent thiol peroxidase	complement(201577..202047)
EHM43643.1	ATCC_51873	JH417510.1	dihydrodipicolinate synthase	202697..203644
EHM43644.1	ATCC_51873	JH417510.1	lipoprotein 34	203661..204713
EHM43645.1	ATCC_51873	JH417510.1	phosphoribosylaminoimidazolesuccinocarboxamide synthase	204878..205591
EHM43646.1	ATCC_51873	JH417510.1	putative neutral zinc metallopeptidase	205784..206662
EHM43649.1	ATCC_51873	JH417510.1	phospholipase/carboxylesterase	212198..212884
EHM43652.1	ATCC_51873	JH417510.1	succinyl-diaminopimelate desuccinylase	complement(214077..215207)
EHM43658.1	ATCC_51873	JH417510.1	gram-negative pili assembly chaperone domain protein	complement(223277..223993)
EHM43661.1	ATCC_51873	JH417510.1	hypothetical protein	225226..225501
EHM43662.1	ATCC_51873	JH417510.1	putative nitrate/nitrite response regulator protein NarL	complement(225564..226196)
EHM43663.1	ATCC_51873	JH417510.1	nitrate/nitrite sensor protein NarQ	complement(226286..228019)
EHM43666.1	ATCC_51873	JH417510.1	NapD protein	228918..229184
EHM43667.1	ATCC_51873	JH417510.1	periplasmic nitrate reductase, large subunit	229181..231673
EHM43668.1	ATCC_51873	JH417510.1	ferredoxin-type protein NapG	231695..232447
EHM43669.1	ATCC_51873	JH417510.1	ferredoxin-type protein NapH	232447..233313
EHM43670.1	ATCC_51873	JH417510.1	periplasmic nitrate reductase, diheme cytochrome c subunit	233310..233771
EHM43671.1	ATCC_51873	JH417510.1	cytochrome C-type protein NapC	233783..234412
EHM43721.1	ATCC_51873	JH417510.1	transporter, major facilitator family protein	complement(239..1606)
EHM43722.1	ATCC_51873	JH417510.1	protoheme IX farnesyltransferase	complement(1981..2871)
EHM43739.1	ATCC_51873	JH417510.1	ATP-dependent Clp protease, ATP-binding subunit ClpX	20753..22024
EHM43740.1	ATCC_51873	JH417510.1	endopeptidase La	22215..24569
EHM43741.1	ATCC_51873	JH417510.1	DNA-binding protein HU-beta	24788..25060
EHM43743.1	ATCC_51873	JH417510.1	peptidyl-prolyl cis-trans isomerase D	25379..27259
EHM43744.1	ATCC_51873	JH417510.1	competence protein ComEA helix-hairpin-helix repeat region	27403..27783
EHM43745.1	ATCC_51873	JH417510.1	acyl-CoA thioester hydrolase, YbgC/YbaW family	27940..28350
EHM43746.1	ATCC_51873	JH417510.1	protein ExsB	complement(28400..29140)
EHM43747.1	ATCC_51873	JH417510.1	ABC transporter, substrate-binding protein, family 5	complement(29211..30998)
EHM43749.1	ATCC_51873	JH417510.1	pyridoxal-phosphate dependent protein	complement(31915..32955)
EHM43750.1	ATCC_51873	JH417510.1	putative glutamate uptake regulatory protein	33081..33542
EHM43751.1	ATCC_51873	JH417510.1	ABC transporter, ATP-binding protein	33863..35557
EHM43756.1	ATCC_51873	JH417510.1	acyl-CoA thioesterase II	complement(39400..40260)
EHM43761.1	ATCC_51873	JH417510.1	hypothetical protein	complement(42651..43025)
EHM43763.1	ATCC_51873	JH417510.1	ribosomal protein L31	complement(43683..43955)
EHM43765.1	ATCC_51873	JH417510.1	acriflavine resistance protein A	complement(47314..48504)
EHM43766.1	ATCC_51873	JH417510.1	HTH-type transcriptional regulator AcrR	48644..49348
EHM43767.1	ATCC_51873	JH417510.1	DsrE/DsrF-like family protein	49345..49701
EHM43769.1	ATCC_51873	JH417510.1	potassium efflux system KefA	49879..53244
EHM43771.1	ATCC_51873	JH417510.1	transglycosylase associated protein	complement(53489..53737)
EHM43772.1	ATCC_51873	JH417510.1	prevent-host-death family protein	complement(53837..54379)
EHM43774.1	ATCC_51873	JH417510.1	adenine phosphoribosyltransferase	55077..55628
EHM43775.1	ATCC_51873	JH417510.1	DNA polymerase III, subunit gamma and tau	56011..58014
EHM43777.1	ATCC_51873	JH417510.1	recombination protein RecR	58394..58999
EHM43778.1	ATCC_51873	JH417510.1	chaperone protein HtpG	59175..61043
EHM43781.1	ATCC_51873	JH417510.1	glycosyl hydrolase, family 88	63023..64177
EHM43782.1	ATCC_51873	JH417510.1	adenylate kinase	64403..65047
EHM43783.1	ATCC_51873	JH417510.1	ferrochelatase	65189..66163
EHM43785.1	ATCC_51873	JH417510.1	transporter, CPA2 family	complement(68196..69893)
EHM43788.1	ATCC_51873	JH417510.1	UDP-sugar hydrolase/5'-nucleotidase periplasmic	71952..73604
EHM43790.1	ATCC_51873	JH417510.1	acid phosphatase	74371..75090
EHM43793.1	ATCC_51873	JH417510.1	GumN protein	complement(75942..76754)
EHM43794.1	ATCC_51873	JH417510.1	copper-exporting ATPase	complement(76862..79621)
EHM43795.1	ATCC_51873	JH417510.1	Cu(I)-responsive transcriptional regulator	79747..80151
EHM43797.1	ATCC_51873	JH417510.1	nodulation efficiency protein D	complement(80880..81338)
EHM43799.1	ATCC_51873	JH417510.1	hypothetical protein	complement(82394..82993)
EHM43801.1	ATCC_51873	JH417510.1	formimidoylglutamase	complement(83737..84690)
EHM43802.1	ATCC_51873	JH417510.1	imidazolonepropionase	complement(84687..85934)
EHM43803.1	ATCC_51873	JH417510.1	radical SAM domain protein	86204..86875
EHM43804.1	ATCC_51873	JH417510.1	CDP-diacylglycerol diphosphatase	86877..87677
EHM43866.1	ATCC_51873	JH417509.1	alanine--tRNA ligase	complement(929..3556)
EHM43868.1	ATCC_51873	JH417509.1	RecA protein	complement(4198..5250)
EHM43872.1	ATCC_51873	JH417509.1	lytic murein transglycosylase B	complement(7294..8391)
EHM43875.1	ATCC_51873	JH417509.1	putative lipoprotein NlpD	complement(12415..13275)
EHM43877.1	ATCC_51873	JH417509.1	5'/3'-nucleotidase SurE	complement(14514..15275)
EHM43878.1	ATCC_51873	JH417509.1	tRNA pseudouridine synthase D	complement(15256..16302)
EHM43879.1	ATCC_51873	JH417509.1	2-C-methyl-D-erythritol 2,4-cyclodiphosphate synthase	complement(16306..16779)
EHM43880.1	ATCC_51873	JH417509.1	2-C-methyl-D-erythritol 4-phosphate cytidylyltransferase	complement(16855..17562)
EHM43881.1	ATCC_51873	JH417509.1	cell division protein FtsB	complement(17692..18036)
EHM43882.1	ATCC_51873	JH417509.1	phosphoenolpyruvate-protein phosphotransferase	complement(18213..20471)
EHM43886.1	ATCC_51873	JH417509.1	integral membrane protein TerC family protein	22506..23222
EHM43887.1	ATCC_51873	JH417509.1	hypothetical protein	complement(23286..24116)
EHM43889.1	ATCC_51873	JH417509.1	oxidoreductase, aldo/keto reductase family protein	26174..27214
EHM43890.1	ATCC_51873	JH417509.1	lysophospholipid transporter LplT	complement(27264..28472)
EHM43891.1	ATCC_51873	JH417509.1	acyl-[acyl carrier protein	complement(28469..30637)
EHM43893.1	ATCC_51873	JH417509.1	putative HTH-type transcriptional regulator GalR	32434..33432
EHM43894.1	ATCC_51873	JH417509.1	putative hydrogenase-4 component A	33849..34409
EHM43895.1	ATCC_51873	JH417509.1	NADH-ubiquinone/plastoquinone family protein	34406..36313
EHM43896.1	ATCC_51873	JH417509.1	NADH dehydrogenase	36324..37259
EHM43897.1	ATCC_51873	JH417509.1	respiratory-chain NADH dehydrogenase, subunit	37252..39036
EHM43898.1	ATCC_51873	JH417509.1	4Fe-4S binding domain protein	39053..39610
EHM43899.1	ATCC_51873	JH417509.1	NADH ubiquinone oxidoreductase, subunit	39607..40431
EHM43900.1	ATCC_51873	JH417509.1	formate hydrogenlyase maturation protein HycH	40431..40886
EHM43901.1	ATCC_51873	JH417509.1	hydrogenase maturation peptidase HycI	40879..41406
EHM44238.1	ATCC_51873	JH417506.1	branched-chain amino acid transport system II carrier protein	29153..30442
EHM44240.1	ATCC_51873	JH417506.1	isochorismatase family protein	31957..32544
EHM44241.1	ATCC_51873	JH417506.1	TIGR02453 family protein	32620..33324
EHM44242.1	ATCC_51873	JH417506.1	arylsulfatase	complement(33460..35067)
EHM44244.1	ATCC_51873	JH417506.1	hypothetical protein	37554..38066
EHM44246.1	ATCC_51873	JH417506.1	acetyltransferase, GNAT family	complement(39069..39341)
EHM44248.1	ATCC_51873	JH417506.1	universal stress family protein	complement(39725..40156)
EHM44251.1	ATCC_51873	JH417506.1	flagellar transcriptional activator FlhC	41579..42160
EHM44254.1	ATCC_51873	JH417506.1	putative chemotaxis protein CheA	44234..46282
EHM44259.1	ATCC_51873	JH417506.1	methyl-accepting chemotaxis protein I	49648..51234
EHM44260.1	ATCC_51873	JH417506.1	CheR methyltransferase, SAM binding domain protein	51302..52177
EHM44261.1	ATCC_51873	JH417506.1	protein-glutamate methylesterase	52174..53226
EHM44263.1	ATCC_51873	JH417506.1	chemotaxis protein CheZ	53660..54304
EHM44264.1	ATCC_51873	JH417506.1	putative HTH-type transcriptional repressor NsrR	complement(54419..54853)
EHM44267.1	ATCC_51873	JH417506.1	PhoH-like family protein	55377..56165
EHM44268.1	ATCC_51873	JH417506.1	putative membrane protein	56320..57162
EHM44269.1	ATCC_51873	JH417506.1	putative calcium/proton exchanger	complement(57227..58336)
EHM44288.1	ATCC_51873	JH417506.1	SNARE-like domain protein	80616..81191
EHM44289.1	ATCC_51873	JH417506.1	hypothetical protein	complement(81206..81550)
EHM44290.1	ATCC_51873	JH417506.1	SNARE-like domain protein	complement(81651..82169)
EHM44291.1	ATCC_51873	JH417506.1	drug resistance MFS transporter, drug:H+ antiporter-2 family	complement(82372..83844)
EHM44292.1	ATCC_51873	JH417506.1	transcriptional regulator, TetR family	83962..84534
EHM44337.1	ATCC_51873	JH417505.1	hypothetical protein	5730..6407
EHM44338.1	ATCC_51873	JH417505.1	hypothetical protein	6466..6924
EHM44364.1	ATCC_51873	JH417504.1	soluble cytochrome b562	234..626
EHM44365.1	ATCC_51873	JH417504.1	Nickel-dependent hydrogenase B-type cytochrome subunit	629..1147
EHM44366.1	ATCC_51873	JH417504.1	transglutaminase-like protein	complement(1209..2315)
EHM44367.1	ATCC_51873	JH417504.1	regulator of nucleoside diphosphate kinase	complement(2494..2916)
EHM44369.1	ATCC_51873	JH417504.1	phosphocarrier protein NPr	complement(4592..4864)
EHM44371.1	ATCC_51873	JH417504.1	PTS IIA-like nitrogen-regulatory protein PtsN	complement(5868..6374)
EHM44376.1	ATCC_51873	JH417504.1	lipopolysaccharide transport periplasmic protein LptA	complement(9063..9692)
EHM44378.1	ATCC_51873	JH417504.1	3-deoxy-manno-octulosonate-8-phosphatase	complement(10236..10802)
EHM44379.1	ATCC_51873	JH417504.1	arabinose 5-phosphate isomerase	complement(10829..11815)
EHM44380.1	ATCC_51873	JH417504.1	K+-dependent Na+/Ca+ exchanger family protein	complement(11891..12874)
EHM44381.1	ATCC_51873	JH417504.1	toluene tolerance protein Ttg2A	13311..14141
EHM44382.1	ATCC_51873	JH417504.1	toluene tolerance protein Ttg2B	14221..14928
EHM44383.1	ATCC_51873	JH417504.1	hypothetical protein	14933..15472
EHM44384.1	ATCC_51873	JH417504.1	toluene tolerance protein Ttg2D	15489..16130
EHM44385.1	ATCC_51873	JH417504.1	anti-anti-sigma factor	16130..16444
EHM44386.1	ATCC_51873	JH417504.1	BolA-like protein	16744..16998
EHM44387.1	ATCC_51873	JH417504.1	UDP-N-acetylglucosamine 1-carboxyvinyltransferase	17065..18324
EHM44388.1	ATCC_51873	JH417504.1	periplasmic serine peptidase DegS	complement(18404..19480)
EHM44389.1	ATCC_51873	JH417504.1	protease DegQ	complement(19602..20933)
EHM44391.1	ATCC_51873	JH417504.1	ATPase, AFG1 family	21815..22936
EHM44393.1	ATCC_51873	JH417504.1	ribosomal protein S9	23672..24064
EHM44394.1	ATCC_51873	JH417504.1	stringent starvation protein A	24411..25052
EHM44395.1	ATCC_51873	JH417504.1	stringent starvation protein B	25055..25552
EHM44396.1	ATCC_51873	JH417504.1	transcriptional regulator, RpiR family	complement(25624..26505)
EHM44397.1	ATCC_51873	JH417504.1	YhcH/YjgK/YiaL family protein	complement(26681..27151)
EHM44398.1	ATCC_51873	JH417504.1	putative N-acetylmannosamine kinase	complement(27164..28045)
EHM44399.1	ATCC_51873	JH417504.1	ManNAc-6-P epimerase	complement(28059..28739)
EHM44401.1	ATCC_51873	JH417504.1	putative glutamate synthase [NADPH	complement(30363..34847)
EHM44406.1	ATCC_51873	JH417504.1	enhancing lycopene biosynthesis protein 2	41674..42327
EHM44407.1	ATCC_51873	JH417504.1	monofunctional biosynthetic peptidoglycan transglycosylase	42324..43061
EHM44409.1	ATCC_51873	JH417504.1	DnaA initiator-associating protein DiaA	complement(43757..44347)
EHM44410.1	ATCC_51873	JH417504.1	TIGR00252 family protein	complement(44384..44755)
EHM44411.1	ATCC_51873	JH417504.1	LppC	complement(44755..46797)
EHM44412.1	ATCC_51873	JH417504.1	S-adenosylmethionine-dependent methyltransferase, YraL family	46860..47729
EHM44413.1	ATCC_51873	JH417504.1	smp family protein	complement(48243..48947)
EHM44414.1	ATCC_51873	JH417504.1	phosphoserine phosphatase SerB	49011..50036
EHM44415.1	ATCC_51873	JH417504.1	DNA repair protein RadA	50185..51594
EHM44419.1	ATCC_51873	JH417504.1	zinc-binding alcohol dehydrogenase family protein	complement(56169..57170)
EHM44421.1	ATCC_51873	JH417504.1	ATP-binding cassette protein, ChvD family	complement(58264..59910)
EHM44424.1	ATCC_51873	JH417504.1	soluble lytic murein transglycosylase	60970..62898
EHM44425.1	ATCC_51873	JH417504.1	trp operon repressor	62993..63319
EHM44427.1	ATCC_51873	JH417504.1	phosphoglycerate mutase	63973..64620
EHM44428.1	ATCC_51873	JH417504.1	right origin-binding protein	complement(64617..65495)
EHM44430.1	ATCC_51873	JH417504.1	proline--tRNA ligase	complement(66295..68013)
EHM44432.1	ATCC_51873	JH417504.1	outer membrane lipoprotein	complement(68839..69258)
EHM44434.1	ATCC_51873	JH417504.1	D-methionine transport system permease protein MetI	complement(70296..70949)
EHM44436.1	ATCC_51873	JH417504.1	D-methionine ABC transporter, ATP-binding protein	complement(70942..71973)
EHM44437.1	ATCC_51873	JH417504.1	D,D-heptose 1,7-bisphosphate phosphatase	72165..72728
EHM44682.1	ATCC_51873	JH417502.1	amino acid/peptide transporter	110765..112243
EHM44683.1	ATCC_51873	JH417502.1	NAD(P)-specific glutamate dehydrogenase	112427..113770
EHM44684.1	ATCC_51873	JH417502.1	beta-lactamase	complement(113836..115062)
EHM44687.1	ATCC_51873	JH417502.1	hypothetical protein	complement(117830..118459)
EHM44688.1	ATCC_51873	JH417502.1	hypothetical protein	complement(119134..119733)
EHM44691.1	ATCC_51873	JH417502.1	putative ribonuclease	120506..121489
EHM44692.1	ATCC_51873	JH417502.1	LysR substrate binding domain protein	complement(121545..122438)
EHM44696.1	ATCC_51873	JH417502.1	CDP-diacylglycerol diphosphatase	123800..124570
EHM44699.1	ATCC_51873	JH417502.1	hypothetical protein	complement(125695..126192)
EHM44700.1	ATCC_51873	JH417502.1	AsmA family protein	complement(126303..128360)
EHM44701.1	ATCC_51873	JH417502.1	cyclic diguanylate phosphodiesterase domain protein	complement(128457..129239)
EHM44702.1	ATCC_51873	JH417502.1	4-oxalocrotonate tautomerase family enzyme	129496..129738
EHM44703.1	ATCC_51873	JH417502.1	kinase, PfkB family	129929..130873
EHM44704.1	ATCC_51873	JH417502.1	peptidase M16 inactive domain protein	complement(130942..132477)
EHM44707.1	ATCC_51873	JH417502.1	tetratricopeptide repeat protein	complement(136714..140154)
EHM44712.1	ATCC_51873	JH417502.1	cellulose synthase operon protein YhjQ	complement(146372..147127)
EHM44714.1	ATCC_51873	JH417502.1	cellulose biosynthesis protein BcsE	147613..149175
EHM44716.1	ATCC_51873	JH417502.1	cellulose synthase operon protein YhjU	149380..151047
EHM44717.1	ATCC_51873	JH417502.1	ABC transporter, ATP-binding protein	complement(151479..152486)
EHM44718.1	ATCC_51873	JH417502.1	dipeptide ABC transporter, ATP-binding protein DppD	complement(152483..153463)
EHM44719.1	ATCC_51873	JH417502.1	dipeptide ABC transporter, permease protein DppC	complement(153483..154340)
EHM44720.1	ATCC_51873	JH417502.1	dipeptide ABC transporter, permease protein DppB	complement(154400..155419)
EHM44723.1	ATCC_51873	JH417502.1	YbaK/proline--tRNA ligase associated domain protein	157802..158290
EHM44725.1	ATCC_51873	JH417502.1	arylsulfatase	complement(160181..161848)
EHM44726.1	ATCC_51873	JH417502.1	pyrroline-5-carboxylate reductase	complement(162110..162964)
EHM44727.1	ATCC_51873	JH417502.1	putative multiple stress resistance protein BhsA	complement(163127..163384)
EHM44728.1	ATCC_51873	JH417502.1	isopentenyl-diphosphate delta-isomerase	complement(163714..164223)
EHM44729.1	ATCC_51873	JH417502.1	hypothetical protein	164357..164770
EHM44733.1	ATCC_51873	JH417502.1	biodegradative arginine decarboxylase	complement(167532..169811)
EHM44736.1	ATCC_51873	JH417502.1	putative adenylyl cyclase CyaB	171669..172214
EHM44746.1	ATCC_51873	JH417502.1	universal stress family protein	complement(180847..181416)
EHM44747.1	ATCC_51873	JH417502.1	formate C-acetyltransferase	complement(181441..183735)
EHM44748.1	ATCC_51873	JH417502.1	acetate kinase	complement(183818..184963)
EHM44749.1	ATCC_51873	JH417502.1	serine transporter	complement(185086..186411)
EHM44765.1	ATCC_51873	JH417502.1	DJ-1/PfpI family protein	204612..205187
EHM44766.1	ATCC_51873	JH417502.1	glycoside/pentoside/hexuronide transporter	205399..206835
EHM44769.1	ATCC_51873	JH417502.1	putative guanine deaminase	complement(210381..210839)
EHM44918.1	ATCC_51873	JH417502.1	ribosomal protein S7	complement(2469..2939)
EHM44921.1	ATCC_51873	JH417502.1	sulfur relay protein TusC/DsrF	complement(3859..4218)
EHM44928.1	ATCC_51873	JH417502.1	peptidyl-prolyl cis-trans isomerase, FKBP-type SlyD	complement(6986..7582)
EHM44931.1	ATCC_51873	JH417502.1	flavodoxin-like protein	complement(9722..10276)
EHM44932.1	ATCC_51873	JH417502.1	ABC transporter, ATP-binding protein	10428..12356
EHM44933.1	ATCC_51873	JH417502.1	taurine dioxygenase	complement(12417..13265)
EHM44934.1	ATCC_51873	JH417502.1	ABC transporter, permease protein	complement(13262..14116)
EHM44936.1	ATCC_51873	JH417502.1	taurine ABC transporter, periplasmic binding protein	complement(14900..15901)
EHM44938.1	ATCC_51873	JH417502.1	hydrolase, alpha/beta domain protein	16802..17800
EHM44939.1	ATCC_51873	JH417502.1	hypothetical protein	17797..18033
EHM44941.1	ATCC_51873	JH417502.1	phosphoribulokinase/uridine kinase family protein	20023..20892
EHM44944.1	ATCC_51873	JH417502.1	catabolite protein activator	21695..22327
EHM44948.1	ATCC_51873	JH417502.1	hypothetical protein	26509..27912
EHM44949.1	ATCC_51873	JH417502.1	para-aminobenzoate synthase glutamine amidotransferase component II	28009..28584
EHM44951.1	ATCC_51873	JH417502.1	peptidyl-prolyl cis-trans isomerase Cyp18	complement(28822..29388)
EHM44956.1	ATCC_51873	JH417502.1	putative HTH-type transcriptional regulator GalR	33331..34314
EHM44957.1	ATCC_51873	JH417502.1	transporter, major facilitator family protein	34514..35698
EHM44958.1	ATCC_51873	JH417502.1	cytosine deaminase	complement(35767..37050)
EHM44961.1	ATCC_51873	JH417502.1	nitrite reductase [NAD(P)H	41243..41575
EHM44963.1	ATCC_51873	JH417502.1	uroporphyrinogen-III C-methyltransferase	42710..44137
EHM44966.1	ATCC_51873	JH417502.1	tryptophan--tRNA ligase	complement(45260..46264)
EHM44967.1	ATCC_51873	JH417502.1	phosphoglycolate phosphatase, bacterial	complement(46284..47000)
EHM44969.1	ATCC_51873	JH417502.1	DNA adenine methylase	complement(47725..48537)
EHM44970.1	ATCC_51873	JH417502.1	sporulation and cell division repeat protein	complement(48683..49780)
EHM44972.1	ATCC_51873	JH417502.1	shikimate kinase	complement(50989..51507)
EHM44975.1	ATCC_51873	JH417502.1	hypothetical protein	complement(53508..54023)
EHM44977.1	ATCC_51873	JH417502.1	hypothetical protein	complement(54570..55412)
EHM44978.1	ATCC_51873	JH417502.1	penicillin-binding protein 1A	55533..58103
EHM44981.1	ATCC_51873	JH417502.1	intracellular growth attenuator protein IgaA	59203..61317
EHM44982.1	ATCC_51873	JH417502.1	HAD hydrolase, family IA, variant 3	61413..62105
EHM44983.1	ATCC_51873	JH417502.1	heat shock protein 15	62168..62584
EHM44985.1	ATCC_51873	JH417502.1	phosphoenolpyruvate carboxykinase	63809..65428
EHM44986.1	ATCC_51873	JH417502.1	osmolarity sensor protein EnvZ	complement(65499..66887)
EHM44987.1	ATCC_51873	JH417502.1	transcriptional regulatory protein OmpR	complement(66884..67603)
EHM44988.1	ATCC_51873	JH417502.1	transcription elongation factor GreB	67992..68492
EHM44989.1	ATCC_51873	JH417502.1	Tex-like protein	68597..70933
EHM44992.1	ATCC_51873	JH417502.1	FeoA domain protein	71510..71905
EHM44993.1	ATCC_51873	JH417502.1	ferrous iron transport protein B	72019..74334
EHM44994.1	ATCC_51873	JH417502.1	putative ferrous iron transport protein	74373..74621
EHM44995.1	ATCC_51873	JH417502.1	carboxylesterase BioH	complement(74857..75627)
EHM44997.1	ATCC_51873	JH417502.1	IscR-regulated protein YhgI	76414..76989
EHM45000.1	ATCC_51873	JH417502.1	putative sugar-specific permease, SgaT/UlaA	79459..80859
EHM45002.1	ATCC_51873	JH417502.1	phosphoenolpyruvate-dependent sugar phosphotransferase system, EIIA 2	81195..81662
EHM45004.1	ATCC_51873	JH417502.1	putative hexulose-6-phosphate isomerase	82451..83311
EHM45005.1	ATCC_51873	JH417502.1	L-ribulose-5-phosphate 4-epimerase	83311..83997
EHM45007.1	ATCC_51873	JH417502.1	putative HMP-PP phosphatase	complement(84662..85465)
EHM45008.1	ATCC_51873	JH417502.1	hydrolase, alpha/beta domain protein	complement(85482..86507)
EHM45009.1	ATCC_51873	JH417502.1	aspartate-semialdehyde dehydrogenase	86810..87913
EHM45010.1	ATCC_51873	JH417502.1	LytS/YhcK-type transmembrane receptor domain protein	complement(87961..89655)
EHM45011.1	ATCC_51873	JH417502.1	acetyltransferase, GNAT family	90122..90625
EHM45012.1	ATCC_51873	JH417502.1	transcriptional regulator, LuxR family	complement(90605..91243)
EHM45015.1	ATCC_51873	JH417502.1	fimbrial protein	complement(93298..94629)
EHM45016.1	ATCC_51873	JH417502.1	fimbrial usher protein	complement(94616..97195)
EHM45017.1	ATCC_51873	JH417502.1	gram-negative pili assembly chaperone domain protein	complement(97236..97949)
EHM45018.1	ATCC_51873	JH417502.1	fimbrial protein	complement(97998..98582)
EHM45020.1	ATCC_51873	JH417502.1	hypothetical protein	102871..103446
EHM45021.1	ATCC_51873	JH417502.1	flavoprotein family protein	complement(103493..104689)
EHM45022.1	ATCC_51873	JH417502.1	low-affinity inorganic phosphate transporter 1	105013..106506
EHM45024.1	ATCC_51873	JH417502.1	putative universal stress protein B	complement(108235..108576)
EHM45378.1	ATCC_51873	JH417496.1	hypothetical protein	114193..114912
EHM45381.1	ATCC_51873	JH417496.1	ribose 5-phosphate isomerase A	117082..117741
EHM45383.1	ATCC_51873	JH417496.1	phosphoglycerate dehydrogenase	118173..119411
EHM45385.1	ATCC_51873	JH417496.1	5-formyltetrahydrofolate cyclo-ligase	complement(119893..120381)
EHM45386.1	ATCC_51873	JH417496.1	cell division protein ZapA	complement(120842..121171)
EHM45387.1	ATCC_51873	JH417496.1	yecA family protein	121361..121939
EHM45388.1	ATCC_51873	JH417496.1	aminopeptidase P domain protein	122190..123581
EHM45389.1	ATCC_51873	JH417496.1	2-polyprenyl-6-methoxyphenol 4-hydroxylase	123597..124775
EHM45390.1	ATCC_51873	JH417496.1	2-octaprenyl-6-methoxyphenol hydroxylase	124862..126067
EHM45391.1	ATCC_51873	JH417496.1	aminomethyltransferase	126548..127645
EHM45393.1	ATCC_51873	JH417496.1	glycine cleavage system H protein	127802..128188
EHM45394.1	ATCC_51873	JH417496.1	glycine dehydrogenase	128337..131219
EHM45395.1	ATCC_51873	JH417496.1	LysR substrate binding domain protein	complement(131315..132187)
EHM45396.1	ATCC_51873	JH417496.1	alpha-acetolactate decarboxylase	132279..133073
EHM45400.1	ATCC_51873	JH417496.1	channel protein, hemolysin III family	complement(139192..139842)
EHM45402.1	ATCC_51873	JH417496.1	nucleoside-specific channel-forming protein Tsx	140502..141386
EHM45404.1	ATCC_51873	JH417496.1	shikimate dehydrogenase	141590..142414
EHM45499.1	ATCC_51873	JH417496.1	transcriptional regulatory protein QseB	complement(1546..2208)
EHM45500.1	ATCC_51873	JH417496.1	TIGR00156 family protein	2436..2843
EHM45503.1	ATCC_51873	JH417496.1	G/U mismatch-specific DNA glycosylase	5951..6445
EHM45506.1	ATCC_51873	JH417496.1	DNA primase	complement(8611..10359)
EHM45508.1	ATCC_51873	JH417496.1	putative glycoprotease GCP	11029..12084
EHM45509.1	ATCC_51873	JH417496.1	acyl-phosphate glycerol 3-phosphate acyltransferase	complement(12142..12801)
EHM45510.1	ATCC_51873	JH417496.1	dihydroneopterin aldolase	12955..13311
EHM45511.1	ATCC_51873	JH417496.1	undecaprenyl-diphosphatase UppP	13449..14267
EHM45512.1	ATCC_51873	JH417496.1	multifunctional CCA protein	complement(14331..15608)
EHM45513.1	ATCC_51873	JH417496.1	putative signal transduction protein	complement(15753..16370)
EHM45514.1	ATCC_51873	JH417496.1	phosphate transporter family protein	complement(16591..17856)
EHM45515.1	ATCC_51873	JH417496.1	TIGR00153 family protein	complement(17909..18589)
EHM45516.1	ATCC_51873	JH417496.1	adenylate cyclase	18737..20053
EHM45517.1	ATCC_51873	JH417496.1	[Glutamate--ammonia-ligase	20159..23020
EHM45519.1	ATCC_51873	JH417496.1	toxin-antitoxin system, toxin component, MazF family	23351..23671
EHM45520.1	ATCC_51873	JH417496.1	lipid A biosynthesis lauroyl acyltransferase	complement(23729..24658)
EHM45521.1	ATCC_51873	JH417496.1	protein RfaE, domain I	24766..26196
EHM45522.1	ATCC_51873	JH417496.1	amino acid permease	26227..27471
EHM45523.1	ATCC_51873	JH417496.1	hypothetical protein	complement(27564..27923)
EHM45524.1	ATCC_51873	JH417496.1	3,4-dihydroxy-2-butanone-4-phosphate synthase	28345..28998
EHM45525.1	ATCC_51873	JH417496.1	metal cation transporter, ZIP family	complement(29060..29833)
EHM45526.1	ATCC_51873	JH417496.1	aromatic ring-opening dioxygenase, catalytic subunit LigB	30101..30871
EHM45527.1	ATCC_51873	JH417496.1	multidrug translocase MdfA	complement(30989..32209)
EHM45529.1	ATCC_51873	JH417496.1	hypothetical protein	complement(34271..34873)
EHM45530.1	ATCC_51873	JH417496.1	alcaligin biosynthesis enzyme family protein	complement(34870..36210)
EHM45534.1	ATCC_51873	JH417496.1	siderophore-iron reductase FhuF	complement(40024..40815)
EHM45537.1	ATCC_51873	JH417496.1	hypothetical protein	42514..42741
EHM45538.1	ATCC_51873	JH417496.1	ribosomal RNA small subunit methyltransferase	complement(43324..44364)
EHM45539.1	ATCC_51873	JH417496.1	DNA polymerase III subunit psi	44572..44982
EHM45540.1	ATCC_51873	JH417496.1	ribosomal-protein-alanine acetyltransferase	44951..45418
EHM45543.1	ATCC_51873	JH417496.1	peptide chain release factor 3	47333..48922
EHM45545.1	ATCC_51873	JH417496.1	phospholipid-binding domain protein	49447..50061
EHM45549.1	ATCC_51873	JH417496.1	hydrolase, TatD family	51871..52686
EHM45551.1	ATCC_51873	JH417496.1	signal peptide protein, YSIRK family	complement(54221..54754)
EHM45552.1	ATCC_51873	JH417496.1	SAF domain protein	complement(54859..56358)
EHM45553.1	ATCC_51873	JH417496.1	mannitol dehydrogenase domain protein	complement(56377..57852)
EHM45554.1	ATCC_51873	JH417496.1	glucuronate isomerase	complement(57961..59373)
EHM45556.1	ATCC_51873	JH417496.1	hexuronate transporter	59999..61294
EHM45557.1	ATCC_51873	JH417496.1	transcriptional regulator, GntR family	61487..62260
EHM45558.1	ATCC_51873	JH417496.1	protein CrcB	62625..63020
EHM45562.1	ATCC_51873	JH417496.1	SNARE-like domain protein	63865..64542
EHM45565.1	ATCC_51873	JH417496.1	hypothetical protein	65348..65737
EHM45567.1	ATCC_51873	JH417496.1	putative protein ElaB	65874..66179
EHM45568.1	ATCC_51873	JH417496.1	hypothetical protein	66179..66580
EHM45569.1	ATCC_51873	JH417496.1	hypothetical protein	66577..66870
EHM45572.1	ATCC_51873	JH417496.1	glycine radical enzyme activase, YjjW family	complement(68735..69322)
EHM45573.1	ATCC_51873	JH417496.1	glycine radical enzyme, YjjI family	complement(69570..71171)
EHM45574.1	ATCC_51873	JH417496.1	deoxyribose-phosphate aldolase	71578..72357
EHM45577.1	ATCC_51873	JH417496.1	purine nucleoside phosphorylase	75339..76073
EHM45582.1	ATCC_51873	JH417496.1	methionine adenosyltransferase	complement(80517..81671)
EHM45586.1	ATCC_51873	JH417496.1	arginine 2-monooxygenase	82697..84691
EHM45587.1	ATCC_51873	JH417496.1	PHP domain protein	84705..85721
EHM45588.1	ATCC_51873	JH417496.1	agmatinase	85876..86796
EHM45596.1	ATCC_51873	JH417496.1	formate dehydrogenase, beta subunit	93040..93936
EHM45597.1	ATCC_51873	JH417496.1	formate dehydrogenase, gamma subunit	93929..94588
EHM45607.1	ATCC_51873	JH417496.1	transketolase	105918..107912
EHM45611.1	ATCC_51873	JH417496.1	fructose-bisphosphate aldolase, class II	110625..111704
EHM45612.1	ATCC_51873	JH417496.1	small-conductance mechanosensitive channel	111967..112833
EHM46182.1	ATCC_51873	JH417493.1	class II aldolase, tagatose bisphosphate family	complement(245..1099)
EHM46183.1	ATCC_51873	JH417493.1	PTS system fructose IIA component	complement(1112..1555)
EHM46184.1	ATCC_51873	JH417493.1	PTS system, mannose/fructose/sorbose family, IID component	complement(1565..2458)
EHM46185.1	ATCC_51873	JH417493.1	putative N-acetylgalactosamine permease IIC component 1	complement(2448..3239)
EHM46186.1	ATCC_51873	JH417493.1	PTS system, mannose/fructose/sorbose family, IIB component	complement(3252..3713)
EHM46187.1	ATCC_51873	JH417493.1	sugar isomerase, AgaS family	complement(3752..4945)
EHM46189.1	ATCC_51873	JH417493.1	transcriptional regulator, DeoR family	complement(6339..7112)
EHM46197.1	ATCC_51873	JH417493.1	hypothetical protein	complement(18170..18634)
EHM46200.1	ATCC_51873	JH417493.1	PTS system fructose IIA component	complement(20987..21433)
EHM46201.1	ATCC_51873	JH417493.1	ABC-2 type transporter	complement(21709..22479)
EHM46202.1	ATCC_51873	JH417493.1	ABC transporter, ATP-binding protein	complement(22476..23423)
EHM46206.1	ATCC_51873	JH417493.1	carbonate dehydratase	27452..28102
EHM46207.1	ATCC_51873	JH417493.1	hypothetical protein	complement(28195..28560)
EHM46211.1	ATCC_51873	JH417493.1	putative protein DrgA	complement(30118..30723)
EHM46213.1	ATCC_51873	JH417493.1	aminobutyraldehyde dehydrogenase	complement(30952..32379)
EHM46214.1	ATCC_51873	JH417493.1	ABC transporter, permease protein	complement(32530..33342)
EHM46215.1	ATCC_51873	JH417493.1	ABC transporter, permease protein	complement(33332..34276)
EHM46216.1	ATCC_51873	JH417493.1	polyamine ABC transporter, ATP-binding protein	complement(34278..35303)
EHM46217.1	ATCC_51873	JH417493.1	ABC transporter, solute-binding protein	complement(35493..36659)
EHM46218.1	ATCC_51873	JH417493.1	putative aminobutyraldehyde dehydrogenase	complement(36728..38185)
EHM46219.1	ATCC_51873	JH417493.1	LysR substrate binding domain protein	complement(38353..39267)
EHM46224.1	ATCC_51873	JH417493.1	DNA polymerase III, epsilon subunit	complement(46126..46860)
EHM46225.1	ATCC_51873	JH417493.1	ribonuclease HI	46914..47384
EHM46226.1	ATCC_51873	JH417493.1	hydroxyacylglutathione hydrolase	48197..48928
EHM46227.1	ATCC_51873	JH417493.1	methyltransferase domain protein	complement(47404..48198)
EHM46229.1	ATCC_51873	JH417493.1	endonuclease/exonuclease/phosphatase family protein	complement(50492..51256)
EHM46417.1	ATCC_51873	JH417492.1	shikimate dehydrogenase	complement(968..1786)
EHM46418.1	ATCC_51873	JH417492.1	Sua5/YciO/YrdC/YwlC family protein	complement(1792..2361)
EHM46421.1	ATCC_51873	JH417492.1	DNA protecting protein DprA	complement(3386..4519)
EHM46422.1	ATCC_51873	JH417492.1	peptide deformylase	4621..5130
EHM46423.1	ATCC_51873	JH417492.1	methionyl-tRNA formyltransferase	5170..6105
EHM46424.1	ATCC_51873	JH417492.1	ribosomal RNA small subunit methyltransferase B	6260..7552
EHM46427.1	ATCC_51873	JH417492.1	large conductance mechanosensitive channel protein	10512..10919
EHM46430.1	ATCC_51873	JH417492.1	hypothetical protein	complement(11673..12107)
EHM46431.1	ATCC_51873	JH417492.1	ribosomal protein L17	complement(12177..12506)
EHM46433.1	ATCC_51873	JH417492.1	ribosomal protein S4	complement(13619..14239)
EHM46441.1	ATCC_51873	JH417492.1	ribosomal protein S8	complement(18717..19109)
EHM46442.1	ATCC_51873	JH417492.1	ribosomal protein S14p/S29e	complement(19143..19448)
EHM46445.1	ATCC_51873	JH417492.1	ribosomal protein L14	complement(20341..20712)
EHM46447.1	ATCC_51873	JH417492.1	ribosomal protein L29	complement(21131..21322)
EHM46448.1	ATCC_51873	JH417492.1	ribosomal protein L16	complement(21322..21732)
EHM46455.1	ATCC_51873	JH417492.1	50S ribosomal protein L3	complement(24864..25493)
EHM46515.1	ATCC_51873	JH417491.1	ABC transporter, ATP-binding protein	complement(927..2003)
EHM46516.1	ATCC_51873	JH417491.1	ABC transporter, permease protein	complement(2008..2853)
EHM46517.1	ATCC_51873	JH417491.1	ABC transporter, permease protein	complement(2850..3737)
EHM46518.1	ATCC_51873	JH417491.1	ABC transporter, solute-binding protein	complement(3818..5140)
EHM46523.1	ATCC_51873	JH417491.1	high-affinity branched-chain amino acid ABC transporter, permease protein LivH	complement(8792..9718)
EHM46525.1	ATCC_51873	JH417491.1	leucine-specific-binding protein LivK	complement(10014..11126)
EHM46526.1	ATCC_51873	JH417491.1	hypothetical protein	11553..11966
EHM46528.1	ATCC_51873	JH417491.1	citrate transporter	complement(13117..14385)
EHM46535.1	ATCC_51873	JH417491.1	alternative sigma factor RpoH	complement(23667..24518)
EHM46536.1	ATCC_51873	JH417491.1	ABC transporter, FtsX cell division permease	complement(24797..25774)
EHM46539.1	ATCC_51873	JH417491.1	RNA methyltransferase, RsmD family	28462..29043
EHM46540.1	ATCC_51873	JH417491.1	hypothetical protein	29059..29331
EHM46542.1	ATCC_51873	JH417491.1	hypothetical protein	complement(29727..30059)
EHM46543.1	ATCC_51873	JH417491.1	YhhN-like protein	30327..30956
EHM46546.1	ATCC_51873	JH417491.1	D-serine deaminase transcriptional activator	33923..34870
EHM46551.1	ATCC_51873	JH417491.1	accessory protein FdhD, formate dehydrogenase family	complement(37945..38784)
EHM46554.1	ATCC_51873	JH417491.1	formate dehydrogenase, beta subunit	42108..43046
EHM46555.1	ATCC_51873	JH417491.1	formate dehydrogenase, gamma subunit	43043..43675
EHM46556.1	ATCC_51873	JH417491.1	formate dehydrogenase accessory protein FdhE	43808..44839
EHM46557.1	ATCC_51873	JH417491.1	AP endonuclease, family 2	45130..45882
EHM46558.1	ATCC_51873	JH417491.1	2-dehydro-3-deoxygluconokinase	45884..46825
EHM46559.1	ATCC_51873	JH417491.1	transporter, major facilitator family protein	46896..48191
EHM46563.1	ATCC_51873	JH417491.1	hypothetical protein	complement(50860..51399)
EHM46564.1	ATCC_51873	JH417491.1	ribosome biogenesis GTP-binding protein YsxC	52027..52800
EHM46568.1	ATCC_51873	JH417491.1	protein RdoA	complement(57988..58974)
EHM46569.1	ATCC_51873	JH417491.1	hypothetical protein	complement(59062..59331)
EHM46570.1	ATCC_51873	JH417491.1	molybdopterin-guanine dinucleotide biosynthesis protein A	59497..60081
EHM46571.1	ATCC_51873	JH417491.1	molybdopterin-guanine dinucleotide biosynthesis protein B	60078..60596
EHM46597.1	ATCC_51873	JH417490.1	ATP-dependent chaperone protein ClpB	complement(176..2749)
EHM46598.1	ATCC_51873	JH417490.1	conserved hypothetical protein, YfiH family	complement(2926..3660)
EHM46599.1	ATCC_51873	JH417490.1	ribosomal large subunit pseudouridine synthase D	complement(3657..4637)
EHM46600.1	ATCC_51873	JH417490.1	outer membrane assembly lipoprotein YfiO	4778..5506
EHM46603.1	ATCC_51873	JH417490.1	chorismate mutase	6477..7628
EHM46604.1	ATCC_51873	JH417490.1	chorismate mutase	complement(7694..8815)
EHM46605.1	ATCC_51873	JH417490.1	3-deoxy-7-phosphoheptulonate synthase	complement(8821..9903)
EHM46606.1	ATCC_51873	JH417490.1	response regulator receiver domain protein	10151..10867
EHM46608.1	ATCC_51873	JH417490.1	anaerobic C4-dicarboxylate transporter DcuB	11460..12803
EHM46609.1	ATCC_51873	JH417490.1	hypothetical protein	13025..13762
EHM46611.1	ATCC_51873	JH417490.1	tRNA (guanine-N(1)-)-methyltransferase	complement(14313..15080)
EHM46618.1	ATCC_51873	JH417490.1	S-ribosylhomocysteinase LuxS	complement(19876..20391)
EHM46619.1	ATCC_51873	JH417490.1	glutamate--cysteine ligase	complement(20548..22119)
EHM46621.1	ATCC_51873	JH417490.1	beta-phosphoglucomutase family hydrolase	complement(22618..23184)
EHM46657.1	ATCC_51873	JH417489.1	hypothetical protein	complement(115706..117211)
EHM46658.1	ATCC_51873	JH417489.1	lipoate--protein ligase	complement(117238..118254)
EHM46659.1	ATCC_51873	JH417489.1	NlpC/P60 family protein	complement(118481..118945)
EHM46660.1	ATCC_51873	JH417489.1	hypothetical protein	119172..119435
EHM46663.1	ATCC_51873	JH417489.1	dolichyl-phosphate-mannose-protein mannosyltransferase	complement(120218..121867)
EHM46664.1	ATCC_51873	JH417489.1	polysaccharide deacetylase	complement(121864..122784)
EHM46665.1	ATCC_51873	JH417489.1	UDP-L-Ara4N formyltransferase/UDP-GlcA C-4'-decarboxylase	complement(122781..124763)
EHM46666.1	ATCC_51873	JH417489.1	undecaprenyl-phosphate 4-deoxy-4-formamido-L-arabinose transferase	complement(124763..125779)
EHM46667.1	ATCC_51873	JH417489.1	UDP-4-amino-4-deoxy-L-arabinose--oxoglutarate aminotransferase	complement(125772..126920)
EHM46669.1	ATCC_51873	JH417489.1	vitamin B12 import system permease protein BtuC	complement(127976..129001)
EHM46670.1	ATCC_51873	JH417489.1	putative protein DsrB	complement(129037..129234)
EHM46672.1	ATCC_51873	JH417489.1	phenylalanine--tRNA ligase, beta subunit	complement(129618..132005)
EHM46673.1	ATCC_51873	JH417489.1	phenylalanine--tRNA ligase, alpha subunit	complement(132020..133003)
EHM46674.1	ATCC_51873	JH417489.1	ribosomal protein L20	complement(133636..133992)
EHM46676.1	ATCC_51873	JH417489.1	translation initiation factor IF-3	complement(134331..134747)
EHM46677.1	ATCC_51873	JH417489.1	threonine--tRNA ligase	complement(134869..136806)
EHM46679.1	ATCC_51873	JH417489.1	outer membrane protein	137715..138863
EHM46686.1	ATCC_51873	JH417489.1	hypothetical protein	complement(143771..144160)
EHM46687.1	ATCC_51873	JH417489.1	ABC transporter, substrate-binding protein, family 5	144368..146044
EHM46688.1	ATCC_51873	JH417489.1	ABC transporter, permease protein	146029..147054
EHM46690.1	ATCC_51873	JH417489.1	ABC transporter, ATP-binding protein	147860..148666
EHM46691.1	ATCC_51873	JH417489.1	ABC transporter, ATP-binding protein	148666..149259
EHM46692.1	ATCC_51873	JH417489.1	periplasmic binding protein	complement(149428..150528)
EHM46693.1	ATCC_51873	JH417489.1	serine transporter	complement(150748..152031)
EHM46695.1	ATCC_51873	JH417489.1	putative endo-type membrane-bound lytic murein transglycosylase A	complement(152527..153156)
EHM46696.1	ATCC_51873	JH417489.1	hypothetical protein	153347..153667
EHM46698.1	ATCC_51873	JH417489.1	hypothetical protein	complement(154959..155504)
EHM46699.1	ATCC_51873	JH417489.1	HAD hydrolase, family IA, variant 3	155683..156393
EHM46700.1	ATCC_51873	JH417489.1	putative membrane-bound metal-dependent hydrolase	156504..157085
EHM46701.1	ATCC_51873	JH417489.1	transporter, dicarboxylate/amino acid:cation Na+/H+ symporter family protein	157323..158720
EHM46704.1	ATCC_51873	JH417489.1	thioesterase family protein	161499..161927
EHM46705.1	ATCC_51873	JH417489.1	TonB-dependent receptor	complement(162006..162677)
EHM46707.1	ATCC_51873	JH417489.1	hypothetical protein	163076..163372
EHM46708.1	ATCC_51873	JH417489.1	putative DNA protection during starvation protein 1	164163..164654
EHM46714.1	ATCC_51873	JH417489.1	putative spheroplast protein Y	complement(171157..171675)
EHM46720.1	ATCC_51873	JH417489.1	molybdate ABC transporter, periplasmic molybdate-binding protein	174103..174840
EHM46721.1	ATCC_51873	JH417489.1	ABC transporter, ATP-binding protein	complement(174837..175598)
EHM46722.1	ATCC_51873	JH417489.1	iron chelate uptake ABC transporter, FeCT family, permease protein	complement(175591..176571)
EHM46723.1	ATCC_51873	JH417489.1	periplasmic binding protein	complement(176579..177658)
EHM46726.1	ATCC_51873	JH417489.1	hypothetical protein	179050..179547
EHM46727.1	ATCC_51873	JH417489.1	DoxX family protein	complement(179578..180033)
EHM46729.1	ATCC_51873	JH417489.1	hypothetical protein	complement(180910..181803)
EHM46732.1	ATCC_51873	JH417489.1	proline porter II	complement(182664..184166)
EHM46733.1	ATCC_51873	JH417489.1	OmpA family protein	complement(184743..185282)
EHM46754.1	ATCC_51873	JH417489.1	hypothetical protein	complement(200472..201011)
EHM46760.1	ATCC_51873	JH417489.1	isocitrate dehydrogenase, NADP-dependent	complement(204492..205745)
EHM46763.1	ATCC_51873	JH417489.1	phosphatase NudJ	207658..208125
EHM46765.1	ATCC_51873	JH417489.1	Sigma-70 region 2	208967..209530
EHM46766.1	ATCC_51873	JH417489.1	hypothetical protein	209527..210210
EHM46768.1	ATCC_51873	JH417489.1	diguanylate cyclase domain protein	211623..212681
EHM46769.1	ATCC_51873	JH417489.1	hypothetical protein	212851..213477
EHM46770.1	ATCC_51873	JH417489.1	adenylosuccinate lyase	213548..214918
EHM46771.1	ATCC_51873	JH417489.1	UbiC transcription regulator-associated domain protein	215115..215876
EHM46773.1	ATCC_51873	JH417489.1	putative toxin-antitoxin system, toxin component	216566..216904
EHM46775.1	ATCC_51873	JH417489.1	ADP-ribosylglycohydrolase	complement(217894..218934)
EHM46781.1	ATCC_51873	JH417489.1	gluconate 2-dehydrogenase cytochrome c subunit	223198..224484
EHM46783.1	ATCC_51873	JH417489.1	hypothetical protein	224800..225426
EHM46784.1	ATCC_51873	JH417489.1	virulence transcriptional regulatory protein PhoP	225477..226163
EHM46786.1	ATCC_51873	JH417489.1	cupin family protein	227813..228934
EHM46788.1	ATCC_51873	JH417489.1	immunoglobulin-binding regulator B	230377..231012
EHM46789.1	ATCC_51873	JH417489.1	putative NAD-dependent deacetylase	complement(231090..231806)
EHM46792.1	ATCC_51873	JH417489.1	ROK family protein	complement(232356..232922)
EHM46793.1	ATCC_51873	JH417489.1	lipoprotein releasing system, transmembrane protein LolE	complement(232922..234106)
EHM46795.1	ATCC_51873	JH417489.1	lipoprotein-releasing system transmembrane protein LolC	complement(234884..236083)
EHM46798.1	ATCC_51873	JH417489.1	transcription-repair coupling factor	240554..244015
EHM46805.1	ATCC_51873	JH417489.1	Na+/H+ antiporter NhaB	249469..251046
EHM46806.1	ATCC_51873	JH417489.1	disulfide bond formation protein B	251157..251687
EHM46810.1	ATCC_51873	JH417489.1	hypothetical protein	complement(253564..254019)
EHM46811.1	ATCC_51873	JH417489.1	FAH family protein	complement(254126..254782)
EHM46813.1	ATCC_51873	JH417489.1	YcgL domain protein	complement(255004..255288)
EHM46814.1	ATCC_51873	JH417489.1	septum site-determining protein MinC	255425..256108
EHM46816.1	ATCC_51873	JH417489.1	cell division topological specificity factor MinE	256950..257219
EHM46817.1	ATCC_51873	JH417489.1	ribonuclease D	complement(257617..258732)
EHM46818.1	ATCC_51873	JH417489.1	CoA ligase	complement(258855..260588)
EHM46820.1	ATCC_51873	JH417489.1	ribosomal large subunit pseudouridine synthase F	260994..261875
EHM46821.1	ATCC_51873	JH417489.1	putative outer membrane protein slp	complement(261931..262542)
EHM46823.1	ATCC_51873	JH417489.1	ATP-dependent helicase	complement(263506..265437)
EHM46824.1	ATCC_51873	JH417489.1	putative mono-oxygenase ydhR	complement(265574..265891)
EHM46825.1	ATCC_51873	JH417489.1	endoribonuclease L-PSP	266090..266473
EHM46829.1	ATCC_51873	JH417489.1	spermidine export protein MdtI	complement(270316..270645)
EHM46831.1	ATCC_51873	JH417489.1	putative spermidine export protein MdtJ	complement(270632..271063)
EHM46833.1	ATCC_51873	JH417489.1	KHG/KDPG aldolase	complement(271685..272326)
EHM46834.1	ATCC_51873	JH417489.1	phosphogluconate dehydratase	complement(272578..274392)
EHM46835.1	ATCC_51873	JH417489.1	6-phosphogluconolactonase	complement(274400..275095)
EHM46836.1	ATCC_51873	JH417489.1	glucose-6-phosphate dehydrogenase	complement(275183..276664)
EHM46837.1	ATCC_51873	JH417489.1	transcriptional regulator, RpiR family	277138..278007
EHM46838.1	ATCC_51873	JH417489.1	pyruvate kinase	278246..279715
EHM46839.1	ATCC_51873	JH417489.1	lipid A biosynthesis (KDO)2-(lauroyl)-lipid IVA acyltransferase	complement(279787..280749)
EHM46841.1	ATCC_51873	JH417489.1	ABC transporter, substrate-binding protein	complement(282259..283320)
EHM46842.1	ATCC_51873	JH417489.1	high-affinity zinc transporter ATPase	283343..284134
EHM46843.1	ATCC_51873	JH417489.1	high-affinity zinc transporter membrane component	284131..284916
EHM46844.1	ATCC_51873	JH417489.1	Holliday junction DNA helicase RuvB	complement(284986..285993)
EHM46845.1	ATCC_51873	JH417489.1	Holliday junction DNA helicase RuvA	complement(286016..286630)
EHM46846.1	ATCC_51873	JH417489.1	crossover junction endodeoxyribonuclease RuvC	complement(286731..287252)
EHM46847.1	ATCC_51873	JH417489.1	DNA-binding regulatory protein, YebC/PmpR family	complement(287249..288067)
EHM46848.1	ATCC_51873	JH417489.1	dihydroneopterin triphosphate pyrophosphatase	complement(288114..288548)
EHM46852.1	ATCC_51873	JH417489.1	hypothetical protein	290972..291892
EHM46853.1	ATCC_51873	JH417489.1	hypothetical protein	292032..292427
EHM46858.1	ATCC_51873	JH417489.1	putative methyltransferase	295492..296463
EHM46862.1	ATCC_51873	JH417489.1	putative cystathionine beta-lyase PatB	297596..298747
EHM46863.1	ATCC_51873	JH417489.1	YecM protein	complement(298830..299393)
EHM46864.1	ATCC_51873	JH417489.1	arginine--tRNA ligase	299628..301358
EHM46866.1	ATCC_51873	JH417489.1	integral membrane protein MviN	complement(302346..303884)
EHM46868.1	ATCC_51873	JH417489.1	hypothetical protein	complement(304950..305606)
EHM46869.1	ATCC_51873	JH417489.1	ribosomal-protein-alanine acetyltransferase	complement(305647..306231)
EHM46871.1	ATCC_51873	JH417489.1	hypothetical protein	307981..308673
EHM46872.1	ATCC_51873	JH417489.1	cytoplasmic chaperone TorD	complement(308766..309344)
EHM46873.1	ATCC_51873	JH417489.1	putative hydrolase	complement(309424..310161)
EHM46874.1	ATCC_51873	JH417489.1	glyoxylate/hydroxypyruvate reductase A	complement(310314..311255)
EHM46875.1	ATCC_51873	JH417489.1	amino acid/peptide transporter	complement(311307..312665)
EHM46877.1	ATCC_51873	JH417489.1	peroxiredoxin, Ohr subfamily	complement(314621..315046)
EHM46884.1	ATCC_51873	JH417489.1	hypothetical protein	320011..320487
EHM46886.1	ATCC_51873	JH417489.1	sulfate permease	322329..324035
EHM46887.1	ATCC_51873	JH417489.1	3-deoxy-8-phosphooctulonate synthase	complement(324143..324997)
EHM46889.1	ATCC_51873	JH417489.1	sirB1 family protein	complement(325164..325973)
EHM46890.1	ATCC_51873	JH417489.1	invasion expression up-regulator, SirB	complement(325970..326368)
EHM46891.1	ATCC_51873	JH417489.1	protein-(glutamine-N5) methyltransferase	complement(326392..327264)
EHM46892.1	ATCC_51873	JH417489.1	peptide chain release factor 1	complement(327264..328346)
EHM46893.1	ATCC_51873	JH417489.1	glutamyl-tRNA reductase	complement(328383..329660)
EHM46894.1	ATCC_51873	JH417489.1	outer membrane lipoprotein LolB	329906..330526
EHM46899.1	ATCC_51873	JH417489.1	hypothetical protein	complement(332863..333135)
EHM46900.1	ATCC_51873	JH417489.1	aminoacyl-tRNA hydrolase	333438..334040
EHM46901.1	ATCC_51873	JH417489.1	GTP-binding protein YchF	334175..335266
EHM46925.1	ATCC_51873	JH417489.1	aldehyde dehydrogenase family protein	355733..357121
EHM46927.1	ATCC_51873	JH417489.1	Respiratory-chain NADH dehydrogenase subunit	358240..359631
EHM46928.1	ATCC_51873	JH417489.1	BMC domain protein	359657..360214
EHM46929.1	ATCC_51873	JH417489.1	BMC domain protein	360211..360579
EHM46934.1	ATCC_51873	JH417489.1	GHMP kinase protein	363275..364135
EHM46956.1	ATCC_51873	JH417489.1	putative Flp pilus assembly protein CpaB	complement(382716..383525)
EHM46958.1	ATCC_51873	JH417489.1	Flp/Fap pilin component	complement(384120..384383)
EHM47708.1	ATCC_51873	JH417489.1	adenosine deaminase	complement(219..1217)
EHM47711.1	ATCC_51873	JH417489.1	maltose regulon modulator MalY	complement(2433..3608)
EHM47713.1	ATCC_51873	JH417489.1	maltose regulon regulatory protein MalI	5533..6564
EHM47714.1	ATCC_51873	JH417489.1	hypothetical protein	complement(6631..8178)
EHM47715.1	ATCC_51873	JH417489.1	mannose-6-phosphate isomerase, class I	complement(8341..9516)
EHM47716.1	ATCC_51873	JH417489.1	fumarate hydratase, class II	9715..11115
EHM47717.1	ATCC_51873	JH417489.1	DNA replicatio site-binding protein	complement(11137..12069)
EHM47718.1	ATCC_51873	JH417489.1	universal stress family protein	complement(12277..13236)
EHM47719.1	ATCC_51873	JH417489.1	fumarate and nitrate reduction regulatory protein	complement(13459..14256)
EHM47720.1	ATCC_51873	JH417489.1	peptidase, U32 family	14838..16841
EHM47724.1	ATCC_51873	JH417489.1	sugar efflux transporter	complement(19238..20425)
EHM47725.1	ATCC_51873	JH417489.1	methyl-accepting chemotaxis protein signaling domain protein	20680..22467
EHM47726.1	ATCC_51873	JH417489.1	tellurite resistance protein TehB	22664..23290
EHM47727.1	ATCC_51873	JH417489.1	hypothetical protein	complement(23350..23622)
EHM47742.1	ATCC_51873	JH417489.1	acetyltransferase, GNAT family	complement(34787..35314)
EHM47746.1	ATCC_51873	JH417489.1	serine 3-dehydrogenase	36806..37552
EHM47748.1	ATCC_51873	JH417489.1	hypothetical protein	38170..38442
EHM47750.1	ATCC_51873	JH417489.1	di-heme cytochrome C peroxidase	40331..41719
EHM47753.1	ATCC_51873	JH417489.1	dethiobiotin synthase	complement(43155..43820)
EHM47754.1	ATCC_51873	JH417489.1	protein mlc	complement(44049..45269)
EHM47755.1	ATCC_51873	JH417489.1	putative als operon regulatory protein AlsR	complement(45410..46315)
EHM47757.1	ATCC_51873	JH417489.1	transporter, major facilitator family protein	46509..47768
EHM47758.1	ATCC_51873	JH417489.1	NAD(P) transhydrogenase subunit beta	complement(47818..49209)
EHM47759.1	ATCC_51873	JH417489.1	NAD(P)(+) transhydrogenase, alpha subunit	complement(49220..50749)
EHM47761.1	ATCC_51873	JH417489.1	hypothetical protein	51349..52326
EHM47763.1	ATCC_51873	JH417489.1	putative arginine/ornithine antiporter	52658..53998
EHM47764.1	ATCC_51873	JH417489.1	hypothetical protein	complement(54093..54551)
EHM47765.1	ATCC_51873	JH417489.1	dihydrofolate reductase FolM	55160..55909
EHM47766.1	ATCC_51873	JH417489.1	transcriptional regulatory protein RstA	56001..56714
EHM47768.1	ATCC_51873	JH417489.1	putative thermostable carboxypeptidase 1	58184..59587
EHM47771.1	ATCC_51873	JH417489.1	conserved hypothetical protein TIGR03982	complement(62131..62901)
EHM47772.1	ATCC_51873	JH417489.1	trypsin	63253..64230
EHM47775.1	ATCC_51873	JH417489.1	FMN-dependent NADH-azoreductase	68448..69053
EHM47776.1	ATCC_51873	JH417489.1	hypothetical protein	complement(69182..69508)
EHM47778.1	ATCC_51873	JH417489.1	hypothetical protein	complement(69706..72324)
EHM47780.1	ATCC_51873	JH417489.1	D-lactate dehydrogenase	72572..73564
EHM47781.1	ATCC_51873	JH417489.1	glycogen synthesis protein	complement(73666..73824)
EHM47782.1	ATCC_51873	JH417489.1	acetyltransferase, GNAT family	complement(73990..74535)
EHM47783.1	ATCC_51873	JH417489.1	META domain protein	74744..75172
EHM47785.1	ATCC_51873	JH417489.1	Mg2+ transporter-C family protein	75802..76458
EHM47786.1	ATCC_51873	JH417489.1	pyruvate synthase	76784..80317
EHM47791.1	ATCC_51873	JH417489.1	hypothetical protein	85121..85537
EHM47792.1	ATCC_51873	JH417489.1	putative endoribonuclease L-PSP	complement(85618..85992)
EHM47793.1	ATCC_51873	JH417489.1	phenazine biosynthesis protein, PhzF family	complement(86016..86849)
EHM47797.1	ATCC_51873	JH417489.1	PP-loop family protein	89326..90264
EHM47801.1	ATCC_51873	JH417489.1	zinc transporter	complement(92146..93261)
EHM47802.1	ATCC_51873	JH417489.1	hypothetical protein	complement(93292..93711)
EHM47803.1	ATCC_51873	JH417489.1	FAD linked oxidase protein	complement(93708..96764)
EHM47806.1	ATCC_51873	JH417489.1	hypothetical protein	97453..98553
EHM47807.1	ATCC_51873	JH417489.1	pyruvate, water dikinase	complement(99098..101473)
EHM47810.1	ATCC_51873	JH417489.1	hypothetical protein	103301..103648
EHM47811.1	ATCC_51873	JH417489.1	hypothetical protein	103769..104590
EHM47812.1	ATCC_51873	JH417489.1	3-deoxy-7-phosphoheptulonate synthase	104844..105905
EHM47813.1	ATCC_51873	JH417489.1	radical SAM domain protein	106101..107429
EHM47814.1	ATCC_51873	JH417489.1	hypothetical protein	107426..107950
EHM47815.1	ATCC_51873	JH417489.1	hypothetical protein	107947..108564
EHM47817.1	ATCC_51873	JH417489.1	TonB-dependent heme/hemoglobin receptor family protein	109064..111118
EHM47818.1	ATCC_51873	JH417489.1	hemin transport protein HmuS	111243..112280
EHM47819.1	ATCC_51873	JH417489.1	hemin-binding periplasmic protein HmuT	112277..113116
EHM47820.1	ATCC_51873	JH417489.1	iron chelate uptake ABC transporter, FeCT family, permease protein	113113..114114
EHM47821.1	ATCC_51873	JH417489.1	hemin import ATP-binding protein HmuV	114107..114928
EHM47925.1	ATCC_51873	JH417488.1	putative ATP synthase F0, A subunit	16871..18454
EHM47926.1	ATCC_51873	JH417488.1	anaerobic C4-dicarboxylate transporter DcuC	complement(18666..20024)
EHM47927.1	ATCC_51873	JH417488.1	AsmA family protein	complement(20336..22204)
EHM47928.1	ATCC_51873	JH417488.1	dCTP deaminase	complement(22301..22882)
EHM47931.1	ATCC_51873	JH417488.1	mrp family protein	complement(24162..25292)
EHM47932.1	ATCC_51873	JH417488.1	methionine--tRNA ligase	25550..27604
EHM47933.1	ATCC_51873	JH417488.1	colicin I receptor	complement(27671..29647)
EHM47934.1	ATCC_51873	JH417488.1	ABC transporter, ATP-binding protein	complement(29841..30629)
EHM47935.1	ATCC_51873	JH417488.1	iron chelate uptake ABC transporter, FeCT family, permease protein	complement(30626..31708)
EHM47936.1	ATCC_51873	JH417488.1	periplasmic binding protein	complement(31766..32920)
EHM47937.1	ATCC_51873	JH417488.1	lysine-specific permease	complement(33156..34640)
EHM47938.1	ATCC_51873	JH417488.1	LysR substrate binding domain protein	complement(34858..35721)
EHM47939.1	ATCC_51873	JH417488.1	universal stress family protein	complement(36040..36480)
EHM47941.1	ATCC_51873	JH417488.1	hypothetical protein	37149..38237
EHM48007.1	ATCC_51873	JH417487.1	endonuclease 4	167..1024
EHM48008.1	ATCC_51873	JH417487.1	PTS system fructose-specific EIIBBC component	complement(1093..2784)
EHM48009.1	ATCC_51873	JH417487.1	1-phosphofructokinase	complement(2799..3737)
EHM48010.1	ATCC_51873	JH417487.1	multiphosphoryl transfer protein	complement(3740..4873)
EHM48011.1	ATCC_51873	JH417487.1	mutator mutT protein	5134..5568
EHM48013.1	ATCC_51873	JH417487.1	glutamine ABC transporter, periplasmic glutamine-binding protein GlnH	6002..6745
EHM48014.1	ATCC_51873	JH417487.1	glutamine ABC transporter permease protein	6973..7641
EHM48015.1	ATCC_51873	JH417487.1	glutamine ABC transporter, ATP-binding protein GlnQ	7638..8360
EHM48017.1	ATCC_51873	JH417487.1	rRNA adenine N-6-methyltransferase	complement(10915..11862)
EHM48018.1	ATCC_51873	JH417487.1	hypothetical protein	12037..12672
EHM48020.1	ATCC_51873	JH417487.1	cyclic diguanylate phosphodiesterase domain protein	13067..14551
EHM48021.1	ATCC_51873	JH417487.1	ABC transporter, substrate-binding protein, family 5	14801..16627
EHM48022.1	ATCC_51873	JH417487.1	ABC transporter, permease protein	16638..17735
EHM48023.1	ATCC_51873	JH417487.1	ABC transporter, permease protein	17735..18757
EHM48024.1	ATCC_51873	JH417487.1	ABC transporter, ATP-binding protein	19062..20366
EHM48033.1	ATCC_51873	JH417487.1	16S pseudouridylate 516 synthase	complement(31562..32284)
EHM48034.1	ATCC_51873	JH417487.1	putative metal-binding protein	32546..32821
EHM48035.1	ATCC_51873	JH417487.1	helicase protein	32846..34606
EHM48036.1	ATCC_51873	JH417487.1	ribosomal L25p family protein	34752..35036
EHM48037.1	ATCC_51873	JH417487.1	nucleoid-associated protein NdpA	complement(35128..36135)
EHM48039.1	ATCC_51873	JH417487.1	arylsulfatase	36604..38388
EHM48042.1	ATCC_51873	JH417487.1	HdeB family protein	40894..41214
EHM48046.1	ATCC_51873	JH417487.1	ATP-dependent RNA helicase RhlE	complement(43120..44517)
EHM48048.1	ATCC_51873	JH417487.1	type I secretion system ATPase	complement(46052..48196)
EHM48049.1	ATCC_51873	JH417487.1	type I secretion outer membrane protein, TolC family	complement(48227..49588)
EHM48051.1	ATCC_51873	JH417487.1	transcriptional regulator, TetR family	62625..63362
EHM48052.1	ATCC_51873	JH417487.1	auxiliary transport protein, membrane fusion protein family protein	63343..64353
EHM48054.1	ATCC_51873	JH417487.1	ABC-2 type transporter	66098..67243
EHM48055.1	ATCC_51873	JH417487.1	ABC-2 type transporter	67253..68377
EHM48057.1	ATCC_51873	JH417487.1	Capsular synthesis regulator component B	71177..71827
EHM48143.1	ATCC_51873	JH417486.1	NAD(+) diphosphatase	complement(6963..7742)
EHM48147.1	ATCC_51873	JH417486.1	putative molybdopterin biosynthesis protein MoeB	11267..12019
EHM48149.1	ATCC_51873	JH417486.1	thiazole biosynthesis protein ThiG	12218..12988
EHM48150.1	ATCC_51873	JH417486.1	thiazole biosynthesis protein ThiH	13000..14130
EHM48153.1	ATCC_51873	JH417486.1	ribosomal protein L7/L12	complement(23124..23489)
EHM48172.1	ATCC_51873	JH417485.1	hypothetical protein	1293..1631
EHM48173.1	ATCC_51873	JH417485.1	Mg chelatase-like protein	complement(1658..3184)
EHM48174.1	ATCC_51873	JH417485.1	transporter, major facilitator family protein	3481..4773
EHM48176.1	ATCC_51873	JH417485.1	acetolactate synthase, large subunit	5146..6792
EHM48177.1	ATCC_51873	JH417485.1	acetolactate synthase isozyme 2 small subunit family protein	6789..7064
EHM48179.1	ATCC_51873	JH417485.1	dihydroxy-acid dehydratase	8278..10086
EHM48181.1	ATCC_51873	JH417485.1	HTH-type transcriptional activator IlvY	complement(11669..12550)
EHM48184.1	ATCC_51873	JH417485.1	putative endoribonuclease L-PSP	complement(14628..15008)
EHM48185.1	ATCC_51873	JH417485.1	serine/threonine dehydratase	complement(15005..15991)
EHM48186.1	ATCC_51873	JH417485.1	YheO-like protein	16072..16743
EHM48187.1	ATCC_51873	JH417485.1	ATP-dependent DNA helicase Rep	16826..18850
EHM48188.1	ATCC_51873	JH417485.1	putative exopolyphosphatase	complement(18931..20367)
EHM48193.1	ATCC_51873	JH417485.1	chain length determinant protein	25301..26350
EHM48194.1	ATCC_51873	JH417485.1	UDP-N-acetylglucosamine 2-epimerase	26436..27566
EHM48195.1	ATCC_51873	JH417485.1	nucleotide sugar dehydrogenase	27563..28825
EHM48196.1	ATCC_51873	JH417485.1	dTDP-glucose 4,6-dehydratase	28816..29886
EHM48198.1	ATCC_51873	JH417485.1	TDP-D-fucosamine acetyltransferase	30822..31553
EHM48199.1	ATCC_51873	JH417485.1	dTDP-4-amino-4,6-dideoxy-D-glucose transaminase	31558..32688
EHM48200.1	ATCC_51873	JH417485.1	polysaccharide biosynthesis protein	32688..33938
EHM48201.1	ATCC_51873	JH417485.1	TDP-Fuc4NAc:lipid II Fuc4Nac transferase	33935..35020
EHM48202.1	ATCC_51873	JH417485.1	ECA biosynthesis protein WzyE	35017..36393
EHM48203.1	ATCC_51873	JH417485.1	glycosyltransferase, WecB/TagA/CpsF family	36393..37139
EHM48204.1	ATCC_51873	JH417485.1	hemY protein	complement(38774..39979)
EHM48205.1	ATCC_51873	JH417485.1	putative uroporphyrinogen III methylase	complement(39982..41175)
EHM48206.1	ATCC_51873	JH417485.1	uroporphyrinogen-III synthase	complement(41182..41922)
EHM48207.1	ATCC_51873	JH417485.1	hydroxymethylbilane synthase	complement(41919..42908)
EHM48208.1	ATCC_51873	JH417485.1	adenylate cyclase, class I	43128..45731
EHM48210.1	ATCC_51873	JH417485.1	iron donor protein CyaY	complement(47211..47537)
EHM48213.1	ATCC_51873	JH417485.1	hypothetical protein	48760..49464
EHM48214.1	ATCC_51873	JH417485.1	tyrosine recombinase XerC	49461..50372
EHM48216.1	ATCC_51873	JH417485.1	DNA helicase II	51186..53348
EHM48217.1	ATCC_51873	JH417485.1	hypothetical protein	complement(53407..53880)
EHM48220.1	ATCC_51873	JH417485.1	protein RarD	complement(55360..56250)
EHM48221.1	ATCC_51873	JH417485.1	hypothetical protein	complement(56385..56855)
EHM48223.1	ATCC_51873	JH417485.1	ATP-dependent DNA helicase RecQ	58017..59855
EHM48224.1	ATCC_51873	JH417485.1	hypothetical protein	complement(59928..60770)
EHM48230.1	ATCC_51873	JH417485.1	pentapeptide MXKDX repeat protein	complement(65273..65551)
EHM48231.1	ATCC_51873	JH417485.1	putative sensory transduction protein RegX3	65739..66455
EHM48233.1	ATCC_51873	JH417485.1	threonine efflux protein	67997..68620
EHM48236.1	ATCC_51873	JH417485.1	low-affinity gluconate transporter	complement(72299..73636)
EHM48237.1	ATCC_51873	JH417485.1	shikimate kinase	complement(73636..74175)
EHM48238.1	ATCC_51873	JH417485.1	putative HTH-type transcriptional regulator IdnR	complement(74364..75359)
EHM48239.1	ATCC_51873	JH417485.1	pirin family protein	complement(75584..76279)
EHM48241.1	ATCC_51873	JH417485.1	cadmium-exporting ATPase	76842..78890
EHM48243.1	ATCC_51873	JH417485.1	hypothetical protein	80202..81344
EHM48244.1	ATCC_51873	JH417485.1	hypothetical protein	81557..82477
EHM48247.1	ATCC_51873	JH417485.1	5-methyltetrahydropteroyltriglutamate--homocysteine S-methyltransferase	84705..86981
EHM48248.1	ATCC_51873	JH417485.1	transcriptional regulator, AraC family	87140..88099
EHM48250.1	ATCC_51873	JH417485.1	putative fructose-like phosphotransferase enzyme IIB component 2	complement(89015..89359)
EHM48257.1	ATCC_51873	JH417485.1	uridine phosphorylase	complement(97612..98373)
EHM48259.1	ATCC_51873	JH417485.1	hypothetical protein	99673..100461
EHM48260.1	ATCC_51873	JH417485.1	carbon starvation protein A-like protein	100619..102427
EHM48262.1	ATCC_51873	JH417485.1	DNA recombination protein RmuC	103200..104732
EHM48264.1	ATCC_51873	JH417485.1	SCP-2 sterol transfer family protein	105605..106222
EHM48266.1	ATCC_51873	JH417485.1	twin arginine-targeting protein translocase, TatA/E family	107988..108257
EHM48267.1	ATCC_51873	JH417485.1	twin arginine-targeting protein translocase TatB	108261..108815
EHM48270.1	ATCC_51873	JH417485.1	porphobilinogen synthase	110596..111489
EHM48271.1	ATCC_51873	JH417485.1	transcriptional activator RfaH	complement(111569..112057)
EHM48272.1	ATCC_51873	JH417485.1	dipeptidase E	112293..113036
EHM48273.1	ATCC_51873	JH417485.1	UbiD family decarboxylase	113189..114697
EHM48274.1	ATCC_51873	JH417485.1	FMN reductase	114746..115447
EHM48275.1	ATCC_51873	JH417485.1	acetyl-CoA C-acyltransferase FadA	complement(115570..116748)
EHM48277.1	ATCC_51873	JH417485.1	Xaa-Pro dipeptidase	119166..120497
EHM48280.1	ATCC_51873	JH417485.1	protoporphyrinogen oxidase	122668..123207
EHM48474.1	ATCC_51873	JH417484.1	ATP-dependent helicase HepA	3137..6043
EHM48475.1	ATCC_51873	JH417484.1	pseudouridine synthase A	6043..6789
EHM48477.1	ATCC_51873	JH417484.1	putative R-phenyllactate dehydratase activator	8107..8895
EHM48479.1	ATCC_51873	JH417484.1	DnaJ-like protein DjlA	complement(9184..10017)
EHM48483.1	ATCC_51873	JH417484.1	dimethyladenosine transferase	14976..15788
EHM48484.1	ATCC_51873	JH417484.1	protein ApaG	15867..16244
EHM48493.1	ATCC_51873	JH417484.1	hypothetical protein	complement(24392..25060)
[truncated: 46 more rows]
