# Supplementary material for: Comparative genomic analysis of the Hafnia genus reveals an explicit evolutionary relationship between the species alvei and paralvei and provides insights into pathogenicity
Source: BMC Genomics. 2019 Oct 23;20:768. doi: 10.1186/s12864-019-6123-1 (PMC6806506; doi:10.1186/s12864-019-6123-1)
Supplement: Supplementary file 3 — Additional file 3: Table S3. Average nucleotide identity (ANI)(%) based on whole genome alignments. ANI values in the species paralvei are in red. [file 12864_2019_6123_MOESM3_ESM.xlsx]

## Sheet: ANI-blast
	HMSC23F03	ATCC_51873	PCM_1194	PCM_1198	FDAARGOS_158	FDAARGOS_230	ATCC_29927	UBA11299	CITHA-6	PCM_1218	GTA-HAF03	PCM_1211	PCM_1192	PCM_1223	PCM_1188	C5	C9	C2	C3	C8	C10	GB001	PCM_1204	PCM_1214	PCM_1196	PCM_1191	PCM_1224	DSM_30098	HUMV-5920	PCM_1210	NCTC8535	FDAARGOS_350	PCM_1209	CBA7135	ATCC_29926	PCM_1221	ATCC_13337-1	ATCC_13337	NCTC8105	PCM_1220	NCTC6578	PCM_1190	PCM_1202	FB1	PCM_1216	DSM_30099	PCM_1189
HMSC23F03	-	98.64	98.67	96.16	96.16	96.17	96.13	96.14	96.14	96.14	96.17	96.14	96.16	96.16	96.15	96.17	96.17	96.17	96.17	96.17	96.05	86.82	86.83	86.94	86.95	86.93	86.79	86.81	86.94	86.95	86.84	86.92	86.95	86.83	87.05	86.95	86.9	86.91	87.15	86.79	87.05	86.85	86.83	86.84	86.77	86.86	86.77
ATCC_51873	98.64	-	98.6	96.13	96.15	96.16	96.15	96.1	96.16	96.18	96.2	96.16	96.17	96.16	96.18	96.16	96.16	96.16	96.16	96.16	96.04	86.93	86.82	87.17	86.95	86.92	87.02	86.82	86.81	86.83	86.97	86.81	86.83	86.79	86.92	87.01	87.16	87.14	87.37	86.84	87.05	86.82	86.98	87.12	86.72	86.92	86.9
PCM_1194	98.67	98.6	-	96.16	96.16	96.18	96.14	96.11	96.17	96.2	96.19	96.17	96.18	96.16	96.19	96.17	96.17	96.17	96.18	96.17	96.05	86.87	86.91	86.87	87.09	86.94	86.86	86.86	86.92	86.92	86.79	86.81	86.91	86.88	86.91	86.9	86.9	86.92	87.13	86.88	87	86.88	86.97	86.89	86.87	86.9	86.95
PCM_1198	96.16	96.13	96.16	-	99.32	99.34	99.38	99.35	99.3	99.37	99.35	99.34	99.38	99.34	99.32	99.36	99.36	99.36	99.36	99.36	99.2	86.83	86.88	86.92	87.05	86.93	86.85	86.88	86.95	86.89	86.89	86.89	87	86.9	86.92	87.05	87.1	87.1	87.39	86.91	87.33	86.88	87.06	87.03	86.96	87.61	86.94
FDAARGOS_158	96.16	96.15	96.16	99.32	-	99.36	99.38	99.36	99.35	99.38	99.4	99.35	99.37	99.39	99.35	99.35	99.34	99.35	99.35	99.35	99.19	86.75	86.92	86.75	86.94	86.82	86.79	86.84	86.93	86.93	86.8	86.83	86.93	86.82	86.86	86.92	86.93	86.95	87.18	86.83	86.95	86.8	86.88	86.88	86.83	86.91	86.81
FDAARGOS_230	96.17	96.16	96.18	99.34	99.36	-	99.36	99.3	99.32	99.36	99.34	99.34	99.35	99.33	99.35	99.35	99.35	99.35	99.35	99.35	99.19	86.77	86.79	87	86.95	86.88	86.96	86.9	86.84	86.96	86.89	86.9	86.91	86.86	86.96	87.02	87.11	87.1	87.39	87.05	86.99	86.87	86.89	86.93	86.8	87.5	86.82
ATCC_29927	96.13	96.15	96.14	99.38	99.38	99.36	-	99.95	99.32	99.34	99.33	99.26	99.34	99.39	99.36	99.39	99.39	99.39	99.39	99.39	99.23	86.63	86.71	86.85	86.73	86.82	86.76	86.77	86.81	86.77	86.78	86.97	86.89	86.85	87.05	87.03	87.01	87.01	87.25	86.88	87.23	86.71	86.69	86.69	86.69	86.95	86.7
UBA11299	96.14	96.1	96.11	99.35	99.36	99.3	99.95	-	99.3	99.33	99.32	99.33	99.3	99.33	99.33	99.36	99.36	99.36	99.36	99.36	99.35	86.65	86.7	86.88	86.97	86.88	86.87	86.8	86.81	86.79	86.9	86.78	86.79	86.78	86.81	86.91	86.9	86.89	87.12	86.81	86.81	86.74	86.82	86.83	86.69	86.71	86.77
CITHA-6	96.14	96.16	96.17	99.3	99.35	99.32	99.32	99.3	-	99.92	99.93	99.35	99.27	99.23	99.3	99.3	99.3	99.3	99.3	99.3	99.14	86.83	86.77	87.07	87.06	87.1	87.04	86.89	87.09	87.02	86.98	86.95	87.09	86.94	87.07	87.43	87.4	87.42	87.71	86.84	86.99	86.94	87.08	87.17	86.86	87.23	87.25
PCM_1218	96.14	96.18	96.2	99.37	99.38	99.36	99.34	99.33	99.92	-	99.96	99.33	99.36	99.35	99.36	99.36	99.36	99.36	99.37	99.36	99.2	86.76	86.8	87.13	86.99	86.97	87.01	86.87	86.88	86.91	86.91	87.02	86.97	86.83	87.05	87.09	87.11	87.11	87.35	86.92	87.35	86.86	87.04	87.02	86.82	86.93	87.01
GTA-HAF03	96.17	96.2	96.19	99.35	99.4	99.34	99.33	99.32	99.93	99.96	-	99.38	99.32	99.33	99.36	99.38	99.38	99.38	99.38	99.38	99.22	86.72	86.75	86.87	86.9	86.93	86.93	86.85	86.85	86.84	86.98	86.89	86.9	86.82	86.9	87.3	87.24	87.25	87.53	86.86	87.03	86.87	86.95	87.03	86.78	86.95	86.92
PCM_1211	96.14	96.16	96.17	99.34	99.35	99.34	99.26	99.33	99.35	99.33	99.38	-	99.35	99.34	99.26	99.35	99.35	99.35	99.36	99.35	99.19	86.69	86.78	86.85	86.86	86.87	86.87	86.83	86.89	86.84	86.78	87.02	86.94	86.82	87.07	86.95	86.93	86.94	87.18	86.83	86.99	86.81	86.85	86.82	86.87	86.81	86.78
PCM_1192	96.16	96.17	96.18	99.38	99.37	99.35	99.34	99.3	99.27	99.36	99.32	99.35	-	99.34	99.37	99.34	99.34	99.34	99.34	99.34	99.18	86.73	86.77	87.1	87	86.95	86.97	86.84	86.99	86.88	86.88	86.85	86.99	86.9	86.94	87.33	87.28	87.28	87.65	86.96	86.95	86.86	86.93	87.01	86.82	87.36	87
PCM_1223	96.16	96.16	96.16	99.34	99.39	99.33	99.39	99.33	99.23	99.35	99.33	99.34	99.34	-	99.39	99.33	99.33	99.33	99.33	99.33	99.17	86.84	86.88	87.28	87	87.1	87.09	86.82	87.01	86.91	87.05	86.9	86.95	86.98	87.01	87.23	87.08	87.07	87.35	87.14	86.95	87.04	87.07	87.05	86.91	86.89	87.16
PCM_1188	96.15	96.18	96.19	99.32	99.35	99.35	99.36	99.33	99.3	99.36	99.36	99.26	99.37	99.39	-	99.33	99.34	99.34	99.34	99.34	99.17	86.77	86.83	87.15	87.07	86.95	86.98	86.83	86.86	86.86	86.82	87.01	86.95	86.81	87.12	87.05	87.12	87.13	87.41	86.87	87.53	86.82	87.01	86.9	86.81	87	86.94
C5	96.17	96.16	96.17	99.36	99.35	99.35	99.39	99.36	99.3	99.36	99.38	99.35	99.34	99.33	99.33	-	100	100	100	100	99.85	86.75	86.81	86.89	86.93	86.99	86.92	86.82	86.98	86.82	86.8	86.86	86.99	86.94	86.92	86.89	86.96	86.96	87.19	86.88	86.82	86.88	86.89	86.92	86.83	86.85	86.96
C9	96.17	96.16	96.17	99.36	99.34	99.35	99.39	99.36	99.3	99.36	99.38	99.35	99.34	99.33	99.34	100	-	100	100	100	99.85	86.74	86.8	86.88	86.93	86.99	86.91	86.82	86.97	86.81	86.79	86.86	86.99	86.93	86.91	86.88	86.95	86.96	87.18	86.87	86.82	86.87	86.88	86.91	86.83	86.84	86.95
C2	96.17	96.16	96.17	99.36	99.35	99.35	99.39	99.36	99.3	99.36	99.38	99.35	99.34	99.33	99.34	100	100	-	100	100	99.85	86.75	86.81	86.89	86.93	86.99	86.92	86.82	86.98	86.81	86.8	86.86	86.99	86.94	86.92	86.89	86.96	86.96	87.18	86.88	86.82	86.88	86.89	86.92	86.83	86.84	86.95
C3	96.17	96.16	96.18	99.36	99.35	99.35	99.39	99.36	99.3	99.37	99.38	99.36	99.34	99.33	99.34	100	100	100	-	100	99.85	86.74	86.82	86.89	86.93	86.99	86.92	86.83	86.98	86.81	86.8	86.86	86.99	86.93	86.92	86.89	86.96	86.96	87.19	86.87	86.83	86.87	86.89	86.91	86.84	86.85	86.96
C8	96.17	96.16	96.17	99.36	99.35	99.35	99.39	99.36	99.3	99.36	99.38	99.35	99.34	99.33	99.34	100	100	100	100	-	99.85	86.74	86.8	86.88	86.93	86.98	86.91	86.82	86.97	86.81	86.79	86.86	86.99	86.93	86.91	86.88	86.95	86.95	87.17	86.87	86.82	86.87	86.88	86.91	86.83	86.84	86.95
C10	96.05	96.04	96.05	99.2	99.19	99.19	99.23	99.35	99.14	99.2	99.22	99.19	99.18	99.17	99.17	99.85	99.85	99.85	99.85	99.85	-	86.76	86.85	86.93	86.96	87.02	86.96	86.86	87.01	86.85	86.82	86.91	87.02	86.97	86.94	86.96	87.01	87.03	87.24	86.9	86.84	86.92	86.92	86.94	86.86	86.87	86.98
GB001	86.82	86.93	86.87	86.83	86.75	86.77	86.63	86.65	86.83	86.76	86.72	86.69	86.73	86.84	86.77	86.75	86.74	86.75	86.74	86.74	86.76	-	93.3	93.29	93.71	93.72	93.7	93.75	93.73	93.69	93.66	93.72	93.39	93.34	93.43	93.37	93.37	93.37	93.34	93.35	93.41	93.37	93.38	93.4	93.42	93.43	93.41
PCM_1204	86.83	86.82	86.91	86.88	86.92	86.79	86.71	86.7	86.77	86.8	86.75	86.78	86.77	86.88	86.83	86.81	86.8	86.81	86.82	86.8	86.85	93.3	-	96.8	94.96	94.96	94.89	94.97	94.84	94.83	94.8	94.82	94.71	94.73	94.73	94.75	94.72	94.72	94.7	95.03	94.98	94.99	94.92	94.98	94.98	94.99	94.98
PCM_1214	86.94	87.17	86.87	86.92	86.75	87	86.85	86.88	87.07	87.13	86.87	86.85	87.1	87.28	87.15	86.89	86.88	86.89	86.89	86.88	86.93	93.29	96.8	-	94.6	94.58	94.57	94.61	94.52	94.48	94.44	94.46	94.63	94.65	94.66	94.76	94.74	94.75	94.74	94.87	94.85	94.88	94.82	94.85	94.9	94.88	94.88
PCM_1196	86.95	86.95	87.09	87.05	86.94	86.95	86.73	86.97	87.06	86.99	86.9	86.86	87	87	87.07	86.93	86.93	86.93	86.93	86.93	86.96	93.71	94.96	94.6	-	98.07	98.1	98.12	98.09	98.13	98.11	98.11	95.89	95.89	95.9	95.92	95.9	95.9	95.88	96	96.06	96.02	96	96.01	96.03	96.05	96.02
PCM_1191	86.93	86.92	86.94	86.93	86.82	86.88	86.82	86.88	87.1	86.97	86.93	86.87	86.95	87.1	86.95	86.99	86.99	86.99	86.99	86.98	87.02	93.72	94.96	94.58	98.07	-	98.57	98.6	98.46	98.51	98.5	98.51	95.89	95.89	95.92	95.91	95.89	95.89	95.86	95.96	96	95.97	95.94	95.95	95.98	95.99	95.97
PCM_1224	86.79	87.02	86.86	86.85	86.79	86.96	86.76	86.87	87.04	87.01	86.93	86.87	86.97	87.09	86.98	86.92	86.91	86.92	86.92	86.91	86.96	93.7	94.89	94.57	98.1	98.57	-	98.62	98.54	98.61	98.55	98.55	95.92	95.89	95.88	95.93	95.89	95.89	95.86	95.96	95.99	95.99	95.97	95.99	96.02	96.01	96.03
DSM_30098	86.81	86.82	86.86	86.88	86.84	86.9	86.77	86.8	86.89	86.87	86.85	86.83	86.84	86.82	86.83	86.82	86.82	86.82	86.83	86.82	86.86	93.75	94.97	94.61	98.12	98.6	98.62	-	98.55	98.63	98.57	98.58	95.95	95.94	95.96	95.94	95.92	95.93	95.89	96	96.05	96	95.97	95.98	96.01	96.02	96.02
HUMV-5920	86.94	86.81	86.92	86.95	86.93	86.84	86.81	86.81	87.09	86.88	86.85	86.89	86.99	87.01	86.86	86.98	86.97	86.98	86.98	86.97	87.01	93.73	94.84	94.52	98.09	98.46	98.54	98.55	-	98.66	98.64	98.6	95.86	95.9	95.95	95.93	95.91	95.91	95.87	96	96.01	95.99	95.95	95.98	96.01	96.03	96
PCM_1210	86.95	86.83	86.92	86.89	86.93	86.96	86.77	86.79	87.02	86.91	86.84	86.84	86.88	86.91	86.86	86.82	86.81	86.81	86.81	86.81	86.85	93.69	94.83	94.48	98.13	98.51	98.61	98.63	98.66	-	98.86	98.84	95.94	95.94	95.93	95.98	95.94	95.94	95.92	96.01	96.01	96.04	96.02	96.02	96.03	96.03	96.05
NCTC8535	86.84	86.97	86.79	86.89	86.8	86.89	86.78	86.9	86.98	86.91	86.98	86.78	86.88	87.05	86.82	86.8	86.79	86.8	86.8	86.79	86.82	93.66	94.8	94.44	98.11	98.5	98.55	98.57	98.64	98.86	-	98.78	95.9	95.87	95.89	95.92	95.88	95.88	95.89	95.97	95.99	95.99	95.97	96	96	96.02	96
FDAARGOS_350	86.92	86.81	86.81	86.89	86.83	86.9	86.97	86.78	86.95	87.02	86.89	87.02	86.85	86.9	87.01	86.86	86.86	86.86	86.86	86.86	86.91	93.72	94.82	94.46	98.11	98.51	98.55	98.58	98.6	98.84	98.78	-	95.87	95.9	95.93	95.92	95.9	95.9	95.88	96	95.95	95.99	95.95	95.99	96.02	96.02	96.01
PCM_1209	86.95	86.83	86.91	87	86.93	86.91	86.89	86.79	87.09	86.97	86.9	86.94	86.99	86.95	86.95	86.99	86.99	86.99	86.99	86.99	87.02	93.39	94.71	94.63	95.89	95.89	95.92	95.95	95.86	95.94	95.9	95.87	-	99.12	99	99.1	99.09	99.1	99.06	97.85	97.88	97.91	97.89	97.86	97.96	97.9	97.9
CBA7135	86.83	86.79	86.88	86.9	86.82	86.86	86.85	86.78	86.94	86.83	86.82	86.82	86.9	86.98	86.81	86.94	86.93	86.94	86.93	86.93	86.97	93.34	94.73	94.65	95.89	95.89	95.89	95.94	95.9	95.94	95.87	95.9	99.12	-	99.1	99.14	99.13	99.13	99.1	97.83	97.88	97.85	97.86	97.86	97.9	97.92	97.88
ATCC_29926	87.05	86.92	86.91	86.92	86.86	86.96	87.05	86.81	87.07	87.05	86.9	87.07	86.94	87.01	87.12	86.92	86.91	86.92	86.92	86.91	86.94	93.43	94.73	94.66	95.9	95.92	95.88	95.96	95.95	95.93	95.89	95.93	99	99.1	-	99.12	99.1	99.11	99.06	97.83	97.83	97.87	97.85	97.85	97.87	97.88	97.86
PCM_1221	86.95	87.01	86.9	87.05	86.92	87.02	87.03	86.91	87.43	87.09	87.3	86.95	87.33	87.23	87.05	86.89	86.88	86.89	86.89	86.88	86.96	93.37	94.75	94.76	95.92	95.91	95.93	95.94	95.93	95.98	95.92	95.92	99.1	99.14	99.12	-	99.92	99.92	99.9	97.81	97.87	97.9	97.86	97.9	97.92	97.89	97.9
ATCC_13337-1	86.9	87.16	86.9	87.1	86.93	87.11	87.01	86.9	87.4	87.11	87.24	86.93	87.28	87.08	87.12	86.96	86.95	86.96	86.96	86.95	87.01	93.37	94.72	94.74	95.9	95.89	95.89	95.92	95.91	95.94	95.88	95.9	99.09	99.13	99.1	99.92	-	99.99	99.96	97.82	97.86	97.88	97.86	97.89	97.91	97.89	97.88
ATCC_13337	86.91	87.14	86.92	87.1	86.95	87.1	87.01	86.89	87.42	87.11	87.25	86.94	87.28	87.07	87.13	86.96	86.96	86.96	86.96	86.95	87.03	93.37	94.72	94.75	95.9	95.89	95.89	95.93	95.91	95.94	95.88	95.9	99.1	99.13	99.11	99.92	99.99	-	99.97	97.82	97.86	97.88	97.86	97.89	97.91	97.9	97.88
NCTC8105	87.15	87.37	87.13	87.39	87.18	87.39	87.25	87.12	87.71	87.35	87.53	87.18	87.65	87.35	87.41	87.19	87.18	87.18	87.19	87.17	87.24	93.34	94.7	94.74	95.88	95.86	95.86	95.89	95.87	95.92	95.89	95.88	99.06	99.1	99.06	99.9	99.96	99.97	-	97.79	97.84	97.86	97.83	97.85	97.89	97.88	97.86
PCM_1220	86.79	86.84	86.88	86.91	86.83	87.05	86.88	86.81	86.84	86.92	86.86	86.83	86.96	87.14	86.87	86.88	86.87	86.88	86.87	86.87	86.9	93.35	95.03	94.87	96	95.96	95.96	96	96	96.01	95.97	96	97.85	97.83	97.83	97.81	97.82	97.82	97.79	-	98.06	98.05	98.01	98.01	98.1	98.05	98.06
NCTC6578	87.05	87.05	87	87.33	86.95	86.99	87.23	86.81	86.99	87.35	87.03	86.99	86.95	86.95	87.53	86.82	86.82	86.82	86.83	86.82	86.84	93.41	94.98	94.85	96.06	96	95.99	96.05	96.01	96.01	95.99	95.95	97.88	97.88	97.83	97.87	97.86	97.86	97.84	98.06	-	98.23	98.08	98.12	98.11	98.11	98.11
PCM_1190	86.85	86.82	86.88	86.88	86.8	86.87	86.71	86.74	86.94	86.86	86.87	86.81	86.86	87.04	86.82	86.88	86.87	86.88	86.87	86.87	86.92	93.37	94.99	94.88	96.02	95.97	95.99	96	95.99	96.04	95.99	95.99	97.91	97.85	97.87	97.9	97.88	97.88	97.86	98.05	98.23	-	98.17	98.19	98.21	98.17	98.16
PCM_1202	86.83	86.98	86.97	87.06	86.88	86.89	86.69	86.82	87.08	87.04	86.95	86.85	86.93	87.07	87.01	86.89	86.88	86.89	86.89	86.88	86.92	93.38	94.92	94.82	96	95.94	95.97	95.97	95.95	96.02	95.97	95.95	97.89	97.86	97.85	97.86	97.86	97.86	97.83	98.01	98.08	98.17	-	99.94	98.33	98.3	98.21
FB1	86.84	87.12	86.89	87.03	86.88	86.93	86.69	86.83	87.17	87.02	87.03	86.82	87.01	87.05	86.9	86.92	86.91	86.92	86.91	86.91	86.94	93.4	94.98	94.85	96.01	95.95	95.99	95.98	95.98	96.02	96	95.99	97.86	97.86	97.85	97.9	97.89	97.89	97.85	98.01	98.12	98.19	99.94	-	98.32	98.3	98.24
PCM_1216	86.77	86.72	86.87	86.96	86.83	86.8	86.69	86.69	86.86	86.82	86.78	86.87	86.82	86.91	86.81	86.83	86.83	86.83	86.84	86.83	86.86	93.42	94.98	94.9	96.03	95.98	96.02	96.01	96.01	96.03	96	96.02	97.96	97.9	97.87	97.92	97.91	97.91	97.89	98.1	98.11	98.21	98.33	98.32	-	98.6	98.58
DSM_30099	86.86	86.92	86.9	87.61	86.91	87.5	86.95	86.71	87.23	86.93	86.95	86.81	87.36	86.89	87	86.85	86.84	86.84	86.85	86.84	86.87	93.43	94.99	94.88	96.05	95.99	96.01	96.02	96.03	96.03	96.02	96.02	97.9	97.92	97.88	97.89	97.89	97.9	97.88	98.05	98.11	98.17	98.3	98.3	98.6	-	99.95
PCM_1189	86.77	86.9	86.95	86.94	86.81	86.82	86.7	86.77	87.25	87.01	86.92	86.78	87	87.16	86.94	86.96	86.95	86.95	86.96	86.95	86.98	93.41	94.98	94.88	96.02	95.97	96.03	96.02	96	96.05	96	96.01	97.9	97.88	97.86	97.9	97.88	97.88	97.86	98.06	98.11	98.16	98.21	98.24	98.58	99.95	-

## Sheet: Tetra
	HMSC23F03	ATCC_51873	PCM_1194	PCM_1198	FDAARGOS_158	FDAARGOS_230	ATCC_29927	UBA11299	CITHA-6	PCM_1218	GTA-HAF03	PCM_1211	PCM_1192	PCM_1223	PCM_1188	C5	C9	C2	C3	C8	C10	GB001	PCM_1204	PCM_1214	PCM_1196	PCM_1191	PCM_1224	DSM_30098	HUMV-5920	PCM_1210	NCTC8535	FDAARGOS_350	PCM_1209	CBA7135	ATCC_29926	PCM_1221	ATCC_13337-1	ATCC_13337	NCTC8105	PCM_1220	NCTC6578	PCM_1190	PCM_1202	FB1	PCM_1216	DSM_30099	PCM_1189
HMSC23F03	NA	0.9864	0.9867	0.9616	0.9616	0.9617	0.9613	0.9614	0.9614	0.9614	0.9617	0.9614	0.9616	0.9616	0.9615	0.9617	0.9617	0.9617	0.9617	0.9617	0.9605	0.8682	0.8683	0.8694	0.8695	0.8693	0.8679	0.8681	0.8694	0.8695	0.8684	0.8692	0.8695	0.8683	0.8705	0.8695	0.869	0.8691	0.8715	0.8679	0.8705	0.8685	0.8683	0.8684	0.8677	0.8686	0.8677
ATCC_51873	0.9864	NA	0.986	0.9613	0.9615	0.9616	0.9615	0.961	0.9616	0.9618	0.962	0.9616	0.9617	0.9616	0.9618	0.9616	0.9616	0.9616	0.9616	0.9616	0.9604	0.8693	0.8682	0.8717	0.8695	0.8692	0.8702	0.8682	0.8681	0.8683	0.8697	0.8681	0.8683	0.8679	0.8692	0.8701	0.8716	0.8714	0.8737	0.8684	0.8705	0.8682	0.8698	0.8712	0.8672	0.8692	0.869
PCM_1194	0.9867	0.986	NA	0.9616	0.9616	0.9618	0.9614	0.9611	0.9617	0.962	0.9619	0.9617	0.9618	0.9616	0.9619	0.9617	0.9617	0.9617	0.9618	0.9617	0.9605	0.8687	0.8691	0.8687	0.8709	0.8694	0.8686	0.8686	0.8692	0.8692	0.8679	0.8681	0.8691	0.8688	0.8691	0.869	0.869	0.8692	0.8713	0.8688	0.87	0.8688	0.8697	0.8689	0.8687	0.869	0.8695
PCM_1198	0.9616	0.9613	0.9616	NA	0.9932	0.9934	0.9938	0.9935	0.993	0.9937	0.9935	0.9934	0.9938	0.9934	0.9932	0.9936	0.9936	0.9936	0.9936	0.9936	0.992	0.8683	0.8688	0.8692	0.8705	0.8693	0.8685	0.8688	0.8695	0.8689	0.8689	0.8689	0.87	0.869	0.8692	0.8705	0.871	0.871	0.8739	0.8691	0.8733	0.8688	0.8706	0.8703	0.8696	0.8761	0.8694
FDAARGOS_158	0.9616	0.9615	0.9616	0.9932	NA	0.9936	0.9938	0.9936	0.9935	0.9938	0.994	0.9935	0.9937	0.9939	0.9935	0.9935	0.9934	0.9935	0.9935	0.9935	0.9919	0.8675	0.8692	0.8675	0.8694	0.8682	0.8679	0.8684	0.8693	0.8693	0.868	0.8683	0.8693	0.8682	0.8686	0.8692	0.8693	0.8695	0.8718	0.8683	0.8695	0.868	0.8688	0.8688	0.8683	0.8691	0.8681
FDAARGOS_230	0.9617	0.9616	0.9618	0.9934	0.9936	NA	0.9936	0.993	0.9932	0.9936	0.9934	0.9934	0.9935	0.9933	0.9935	0.9935	0.9935	0.9935	0.9935	0.9935	0.9919	0.8677	0.8679	0.87	0.8695	0.8688	0.8696	0.869	0.8684	0.8696	0.8689	0.869	0.8691	0.8686	0.8696	0.8702	0.8711	0.871	0.8739	0.8705	0.8699	0.8687	0.8689	0.8693	0.868	0.875	0.8682
ATCC_29927	0.9613	0.9615	0.9614	0.9938	0.9938	0.9936	NA	0.9995	0.9932	0.9934	0.9933	0.9926	0.9934	0.9939	0.9936	0.9939	0.9939	0.9939	0.9939	0.9939	0.9923	0.8663	0.8671	0.8685	0.8673	0.8682	0.8676	0.8677	0.8681	0.8677	0.8678	0.8697	0.8689	0.8685	0.8705	0.8703	0.8701	0.8701	0.8725	0.8688	0.8723	0.8671	0.8669	0.8669	0.8669	0.8695	0.867
UBA11299	0.9614	0.961	0.9611	0.9935	0.9936	0.993	0.9995	NA	0.993	0.9933	0.9932	0.9933	0.993	0.9933	0.9933	0.9936	0.9936	0.9936	0.9936	0.9936	0.9935	0.8665	0.867	0.8688	0.8697	0.8688	0.8687	0.868	0.8681	0.8679	0.869	0.8678	0.8679	0.8678	0.8681	0.8691	0.869	0.8689	0.8712	0.8681	0.8681	0.8674	0.8682	0.8683	0.8669	0.8671	0.8677
CITHA-6	0.9614	0.9616	0.9617	0.993	0.9935	0.9932	0.9932	0.993	NA	0.9992	0.9993	0.9935	0.9927	0.9923	0.993	0.993	0.993	0.993	0.993	0.993	0.9914	0.8683	0.8677	0.8707	0.8706	0.871	0.8704	0.8689	0.8709	0.8702	0.8698	0.8695	0.8709	0.8694	0.8707	0.8743	0.874	0.8742	0.8771	0.8684	0.8699	0.8694	0.8708	0.8717	0.8686	0.8723	0.8725
PCM_1218	0.9614	0.9618	0.962	0.9937	0.9938	0.9936	0.9934	0.9933	0.9992	NA	0.9996	0.9933	0.9936	0.9935	0.9936	0.9936	0.9936	0.9936	0.9937	0.9936	0.992	0.8676	0.868	0.8713	0.8699	0.8697	0.8701	0.8687	0.8688	0.8691	0.8691	0.8702	0.8697	0.8683	0.8705	0.8709	0.8711	0.8711	0.8735	0.8692	0.8735	0.8686	0.8704	0.8702	0.8682	0.8693	0.8701
GTA-HAF03	0.9617	0.962	0.9619	0.9935	0.994	0.9934	0.9933	0.9932	0.9993	0.9996	NA	0.9938	0.9932	0.9933	0.9936	0.9938	0.9938	0.9938	0.9938	0.9938	0.9922	0.8672	0.8675	0.8687	0.869	0.8693	0.8693	0.8685	0.8685	0.8684	0.8698	0.8689	0.869	0.8682	0.869	0.873	0.8724	0.8725	0.8753	0.8686	0.8703	0.8687	0.8695	0.8703	0.8678	0.8695	0.8692
PCM_1211	0.9614	0.9616	0.9617	0.9934	0.9935	0.9934	0.9926	0.9933	0.9935	0.9933	0.9938	NA	0.9935	0.9934	0.9926	0.9935	0.9935	0.9935	0.9936	0.9935	0.9919	0.8669	0.8678	0.8685	0.8686	0.8687	0.8687	0.8683	0.8689	0.8684	0.8678	0.8702	0.8694	0.8682	0.8707	0.8695	0.8693	0.8694	0.8718	0.8683	0.8699	0.8681	0.8685	0.8682	0.8687	0.8681	0.8678
PCM_1192	0.9616	0.9617	0.9618	0.9938	0.9937	0.9935	0.9934	0.993	0.9927	0.9936	0.9932	0.9935	NA	0.9934	0.9937	0.9934	0.9934	0.9934	0.9934	0.9934	0.9918	0.8673	0.8677	0.871	0.87	0.8695	0.8697	0.8684	0.8699	0.8688	0.8688	0.8685	0.8699	0.869	0.8694	0.8733	0.8728	0.8728	0.8765	0.8696	0.8695	0.8686	0.8693	0.8701	0.8682	0.8736	0.87
PCM_1223	0.9616	0.9616	0.9616	0.9934	0.9939	0.9933	0.9939	0.9933	0.9923	0.9935	0.9933	0.9934	0.9934	NA	0.9939	0.9933	0.9933	0.9933	0.9933	0.9933	0.9917	0.8684	0.8688	0.8728	0.87	0.871	0.8709	0.8682	0.8701	0.8691	0.8705	0.869	0.8695	0.8698	0.8701	0.8723	0.8708	0.8707	0.8735	0.8714	0.8695	0.8704	0.8707	0.8705	0.8691	0.8689	0.8716
PCM_1188	0.9615	0.9618	0.9619	0.9932	0.9935	0.9935	0.9936	0.9933	0.993	0.9936	0.9936	0.9926	0.9937	0.9939	NA	0.9933	0.9934	0.9934	0.9934	0.9934	0.9917	0.8677	0.8683	0.8715	0.8707	0.8695	0.8698	0.8683	0.8686	0.8686	0.8682	0.8701	0.8695	0.8681	0.8712	0.8705	0.8712	0.8713	0.8741	0.8687	0.8753	0.8682	0.8701	0.869	0.8681	0.87	0.8694
C5	0.9617	0.9616	0.9617	0.9936	0.9935	0.9935	0.9939	0.9936	0.993	0.9936	0.9938	0.9935	0.9934	0.9933	0.9933	NA	1	1	1	1	0.9985	0.8675	0.8681	0.8689	0.8693	0.8699	0.8692	0.8682	0.8698	0.8682	0.868	0.8686	0.8699	0.8694	0.8692	0.8689	0.8696	0.8696	0.8719	0.8688	0.8682	0.8688	0.8689	0.8692	0.8683	0.8685	0.8696
C9	0.9617	0.9616	0.9617	0.9936	0.9934	0.9935	0.9939	0.9936	0.993	0.9936	0.9938	0.9935	0.9934	0.9933	0.9934	1	NA	1	1	1	0.9985	0.8674	0.868	0.8688	0.8693	0.8699	0.8691	0.8682	0.8697	0.8681	0.8679	0.8686	0.8699	0.8693	0.8691	0.8688	0.8695	0.8696	0.8718	0.8687	0.8682	0.8687	0.8688	0.8691	0.8683	0.8684	0.8695
C2	0.9617	0.9616	0.9617	0.9936	0.9935	0.9935	0.9939	0.9936	0.993	0.9936	0.9938	0.9935	0.9934	0.9933	0.9934	1	1	NA	1	1	0.9985	0.8675	0.8681	0.8689	0.8693	0.8699	0.8692	0.8682	0.8698	0.8681	0.868	0.8686	0.8699	0.8694	0.8692	0.8689	0.8696	0.8696	0.8718	0.8688	0.8682	0.8688	0.8689	0.8692	0.8683	0.8684	0.8695
C3	0.9617	0.9616	0.9618	0.9936	0.9935	0.9935	0.9939	0.9936	0.993	0.9937	0.9938	0.9936	0.9934	0.9933	0.9934	1	1	1	NA	1	0.9985	0.8674	0.8682	0.8689	0.8693	0.8699	0.8692	0.8683	0.8698	0.8681	0.868	0.8686	0.8699	0.8693	0.8692	0.8689	0.8696	0.8696	0.8719	0.8687	0.8683	0.8687	0.8689	0.8691	0.8684	0.8685	0.8696
C8	0.9617	0.9616	0.9617	0.9936	0.9935	0.9935	0.9939	0.9936	0.993	0.9936	0.9938	0.9935	0.9934	0.9933	0.9934	1	1	1	1	NA	0.9985	0.8674	0.868	0.8688	0.8693	0.8698	0.8691	0.8682	0.8697	0.8681	0.8679	0.8686	0.8699	0.8693	0.8691	0.8688	0.8695	0.8695	0.8717	0.8687	0.8682	0.8687	0.8688	0.8691	0.8683	0.8684	0.8695
C10	0.9605	0.9604	0.9605	0.992	0.9919	0.9919	0.9923	0.9935	0.9914	0.992	0.9922	0.9919	0.9918	0.9917	0.9917	0.9985	0.9985	0.9985	0.9985	0.9985	NA	0.8676	0.8685	0.8693	0.8696	0.8702	0.8696	0.8686	0.8701	0.8685	0.8682	0.8691	0.8702	0.8697	0.8694	0.8696	0.8701	0.8703	0.8724	0.869	0.8684	0.8692	0.8692	0.8694	0.8686	0.8687	0.8698
GB001	0.8682	0.8693	0.8687	0.8683	0.8675	0.8677	0.8663	0.8665	0.8683	0.8676	0.8672	0.8669	0.8673	0.8684	0.8677	0.8675	0.8674	0.8675	0.8674	0.8674	0.8676	NA	0.933	0.9329	0.9371	0.9372	0.937	0.9375	0.9373	0.9369	0.9366	0.9372	0.9339	0.9334	0.9343	0.9337	0.9337	0.9337	0.9334	0.9335	0.9341	0.9337	0.9338	0.934	0.9342	0.9343	0.9341
PCM_1204	0.8683	0.8682	0.8691	0.8688	0.8692	0.8679	0.8671	0.867	0.8677	0.868	0.8675	0.8678	0.8677	0.8688	0.8683	0.8681	0.868	0.8681	0.8682	0.868	0.8685	0.933	NA	0.968	0.9496	0.9496	0.9489	0.9497	0.9484	0.9483	0.948	0.9482	0.9471	0.9473	0.9473	0.9475	0.9472	0.9472	0.947	0.9503	0.9498	0.9499	0.9492	0.9498	0.9498	0.9499	0.9498
PCM_1214	0.8694	0.8717	0.8687	0.8692	0.8675	0.87	0.8685	0.8688	0.8707	0.8713	0.8687	0.8685	0.871	0.8728	0.8715	0.8689	0.8688	0.8689	0.8689	0.8688	0.8693	0.9329	0.968	NA	0.946	0.9458	0.9457	0.9461	0.9452	0.9448	0.9444	0.9446	0.9463	0.9465	0.9466	0.9476	0.9474	0.9475	0.9474	0.9487	0.9485	0.9488	0.9482	0.9485	0.949	0.9488	0.9488
PCM_1196	0.8695	0.8695	0.8709	0.8705	0.8694	0.8695	0.8673	0.8697	0.8706	0.8699	0.869	0.8686	0.87	0.87	0.8707	0.8693	0.8693	0.8693	0.8693	0.8693	0.8696	0.9371	0.9496	0.946	NA	0.9807	0.981	0.9812	0.9809	0.9813	0.9811	0.9811	0.9589	0.9589	0.959	0.9592	0.959	0.959	0.9588	0.96	0.9606	0.9602	0.96	0.9601	0.9603	0.9605	0.9602
PCM_1191	0.8693	0.8692	0.8694	0.8693	0.8682	0.8688	0.8682	0.8688	0.871	0.8697	0.8693	0.8687	0.8695	0.871	0.8695	0.8699	0.8699	0.8699	0.8699	0.8698	0.8702	0.9372	0.9496	0.9458	0.9807	NA	0.9857	0.986	0.9846	0.9851	0.985	0.9851	0.9589	0.9589	0.9592	0.9591	0.9589	0.9589	0.9586	0.9596	0.96	0.9597	0.9594	0.9595	0.9598	0.9599	0.9597
PCM_1224	0.8679	0.8702	0.8686	0.8685	0.8679	0.8696	0.8676	0.8687	0.8704	0.8701	0.8693	0.8687	0.8697	0.8709	0.8698	0.8692	0.8691	0.8692	0.8692	0.8691	0.8696	0.937	0.9489	0.9457	0.981	0.9857	NA	0.9862	0.9854	0.9861	0.9855	0.9855	0.9592	0.9589	0.9588	0.9593	0.9589	0.9589	0.9586	0.9596	0.9599	0.9599	0.9597	0.9599	0.9602	0.9601	0.9603
DSM_30098	0.8681	0.8682	0.8686	0.8688	0.8684	0.869	0.8677	0.868	0.8689	0.8687	0.8685	0.8683	0.8684	0.8682	0.8683	0.8682	0.8682	0.8682	0.8683	0.8682	0.8686	0.9375	0.9497	0.9461	0.9812	0.986	0.9862	NA	0.9855	0.9863	0.9857	0.9858	0.9595	0.9594	0.9596	0.9594	0.9592	0.9593	0.9589	0.96	0.9605	0.96	0.9597	0.9598	0.9601	0.9602	0.9602
HUMV-5920	0.8694	0.8681	0.8692	0.8695	0.8693	0.8684	0.8681	0.8681	0.8709	0.8688	0.8685	0.8689	0.8699	0.8701	0.8686	0.8698	0.8697	0.8698	0.8698	0.8697	0.8701	0.9373	0.9484	0.9452	0.9809	0.9846	0.9854	0.9855	NA	0.9866	0.9864	0.986	0.9586	0.959	0.9595	0.9593	0.9591	0.9591	0.9587	0.96	0.9601	0.9599	0.9595	0.9598	0.9601	0.9603	0.96
PCM_1210	0.8695	0.8683	0.8692	0.8689	0.8693	0.8696	0.8677	0.8679	0.8702	0.8691	0.8684	0.8684	0.8688	0.8691	0.8686	0.8682	0.8681	0.8681	0.8681	0.8681	0.8685	0.9369	0.9483	0.9448	0.9813	0.9851	0.9861	0.9863	0.9866	NA	0.9886	0.9884	0.9594	0.9594	0.9593	0.9598	0.9594	0.9594	0.9592	0.9601	0.9601	0.9604	0.9602	0.9602	0.9603	0.9603	0.9605
NCTC8535	0.8684	0.8697	0.8679	0.8689	0.868	0.8689	0.8678	0.869	0.8698	0.8691	0.8698	0.8678	0.8688	0.8705	0.8682	0.868	0.8679	0.868	0.868	0.8679	0.8682	0.9366	0.948	0.9444	0.9811	0.985	0.9855	0.9857	0.9864	0.9886	NA	0.9878	0.959	0.9587	0.9589	0.9592	0.9588	0.9588	0.9589	0.9597	0.9599	0.9599	0.9597	0.96	0.96	0.9602	0.96
FDAARGOS_350	0.8692	0.8681	0.8681	0.8689	0.8683	0.869	0.8697	0.8678	0.8695	0.8702	0.8689	0.8702	0.8685	0.869	0.8701	0.8686	0.8686	0.8686	0.8686	0.8686	0.8691	0.9372	0.9482	0.9446	0.9811	0.9851	0.9855	0.9858	0.986	0.9884	0.9878	NA	0.9587	0.959	0.9593	0.9592	0.959	0.959	0.9588	0.96	0.9595	0.9599	0.9595	0.9599	0.9602	0.9602	0.9601
PCM_1209	0.8695	0.8683	0.8691	0.87	0.8693	0.8691	0.8689	0.8679	0.8709	0.8697	0.869	0.8694	0.8699	0.8695	0.8695	0.8699	0.8699	0.8699	0.8699	0.8699	0.8702	0.9339	0.9471	0.9463	0.9589	0.9589	0.9592	0.9595	0.9586	0.9594	0.959	0.9587	NA	0.9912	0.99	0.991	0.9909	0.991	0.9906	0.9785	0.9788	0.9791	0.9789	0.9786	0.9796	0.979	0.979
CBA7135	0.8683	0.8679	0.8688	0.869	0.8682	0.8686	0.8685	0.8678	0.8694	0.8683	0.8682	0.8682	0.869	0.8698	0.8681	0.8694	0.8693	0.8694	0.8693	0.8693	0.8697	0.9334	0.9473	0.9465	0.9589	0.9589	0.9589	0.9594	0.959	0.9594	0.9587	0.959	0.9912	NA	0.991	0.9914	0.9913	0.9913	0.991	0.9783	0.9788	0.9785	0.9786	0.9786	0.979	0.9792	0.9788
ATCC_29926	0.8705	0.8692	0.8691	0.8692	0.8686	0.8696	0.8705	0.8681	0.8707	0.8705	0.869	0.8707	0.8694	0.8701	0.8712	0.8692	0.8691	0.8692	0.8692	0.8691	0.8694	0.9343	0.9473	0.9466	0.959	0.9592	0.9588	0.9596	0.9595	0.9593	0.9589	0.9593	0.99	0.991	NA	0.9912	0.991	0.9911	0.9906	0.9783	0.9783	0.9787	0.9785	0.9785	0.9787	0.9788	0.9786
PCM_1221	0.8695	0.8701	0.869	0.8705	0.8692	0.8702	0.8703	0.8691	0.8743	0.8709	0.873	0.8695	0.8733	0.8723	0.8705	0.8689	0.8688	0.8689	0.8689	0.8688	0.8696	0.9337	0.9475	0.9476	0.9592	0.9591	0.9593	0.9594	0.9593	0.9598	0.9592	0.9592	0.991	0.9914	0.9912	NA	0.9992	0.9992	0.999	0.9781	0.9787	0.979	0.9786	0.979	0.9792	0.9789	0.979
ATCC_13337-1	0.869	0.8716	0.869	0.871	0.8693	0.8711	0.8701	0.869	0.874	0.8711	0.8724	0.8693	0.8728	0.8708	0.8712	0.8696	0.8695	0.8696	0.8696	0.8695	0.8701	0.9337	0.9472	0.9474	0.959	0.9589	0.9589	0.9592	0.9591	0.9594	0.9588	0.959	0.9909	0.9913	0.991	0.9992	NA	0.9999	0.9996	0.9782	0.9786	0.9788	0.9786	0.9789	0.9791	0.9789	0.9788
ATCC_13337	0.8691	0.8714	0.8692	0.871	0.8695	0.871	0.8701	0.8689	0.8742	0.8711	0.8725	0.8694	0.8728	0.8707	0.8713	0.8696	0.8696	0.8696	0.8696	0.8695	0.8703	0.9337	0.9472	0.9475	0.959	0.9589	0.9589	0.9593	0.9591	0.9594	0.9588	0.959	0.991	0.9913	0.9911	0.9992	0.9999	NA	0.9997	0.9782	0.9786	0.9788	0.9786	0.9789	0.9791	0.979	0.9788
NCTC8105	0.8715	0.8737	0.8713	0.8739	0.8718	0.8739	0.8725	0.8712	0.8771	0.8735	0.8753	0.8718	0.8765	0.8735	0.8741	0.8719	0.8718	0.8718	0.8719	0.8717	0.8724	0.9334	0.947	0.9474	0.9588	0.9586	0.9586	0.9589	0.9587	0.9592	0.9589	0.9588	0.9906	0.991	0.9906	0.999	0.9996	0.9997	NA	0.9779	0.9784	0.9786	0.9783	0.9785	0.9789	0.9788	0.9786
PCM_1220	0.8679	0.8684	0.8688	0.8691	0.8683	0.8705	0.8688	0.8681	0.8684	0.8692	0.8686	0.8683	0.8696	0.8714	0.8687	0.8688	0.8687	0.8688	0.8687	0.8687	0.869	0.9335	0.9503	0.9487	0.96	0.9596	0.9596	0.96	0.96	0.9601	0.9597	0.96	0.9785	0.9783	0.9783	0.9781	0.9782	0.9782	0.9779	NA	0.9806	0.9805	0.9801	0.9801	0.981	0.9805	0.9806
NCTC6578	0.8705	0.8705	0.87	0.8733	0.8695	0.8699	0.8723	0.8681	0.8699	0.8735	0.8703	0.8699	0.8695	0.8695	0.8753	0.8682	0.8682	0.8682	0.8683	0.8682	0.8684	0.9341	0.9498	0.9485	0.9606	0.96	0.9599	0.9605	0.9601	0.9601	0.9599	0.9595	0.9788	0.9788	0.9783	0.9787	0.9786	0.9786	0.9784	0.9806	NA	0.9823	0.9808	0.9812	0.9811	0.9811	0.9811
PCM_1190	0.8685	0.8682	0.8688	0.8688	0.868	0.8687	0.8671	0.8674	0.8694	0.8686	0.8687	0.8681	0.8686	0.8704	0.8682	0.8688	0.8687	0.8688	0.8687	0.8687	0.8692	0.9337	0.9499	0.9488	0.9602	0.9597	0.9599	0.96	0.9599	0.9604	0.9599	0.9599	0.9791	0.9785	0.9787	0.979	0.9788	0.9788	0.9786	0.9805	0.9823	NA	0.9817	0.9819	0.9821	0.9817	0.9816
PCM_1202	0.8683	0.8698	0.8697	0.8706	0.8688	0.8689	0.8669	0.8682	0.8708	0.8704	0.8695	0.8685	0.8693	0.8707	0.8701	0.8689	0.8688	0.8689	0.8689	0.8688	0.8692	0.9338	0.9492	0.9482	0.96	0.9594	0.9597	0.9597	0.9595	0.9602	0.9597	0.9595	0.9789	0.9786	0.9785	0.9786	0.9786	0.9786	0.9783	0.9801	0.9808	0.9817	NA	0.9994	0.9833	0.983	0.9821
FB1	0.8684	0.8712	0.8689	0.8703	0.8688	0.8693	0.8669	0.8683	0.8717	0.8702	0.8703	0.8682	0.8701	0.8705	0.869	0.8692	0.8691	0.8692	0.8691	0.8691	0.8694	0.934	0.9498	0.9485	0.9601	0.9595	0.9599	0.9598	0.9598	0.9602	0.96	0.9599	0.9786	0.9786	0.9785	0.979	0.9789	0.9789	0.9785	0.9801	0.9812	0.9819	0.9994	NA	0.9832	0.983	0.9824
PCM_1216	0.8677	0.8672	0.8687	0.8696	0.8683	0.868	0.8669	0.8669	0.8686	0.8682	0.8678	0.8687	0.8682	0.8691	0.8681	0.8683	0.8683	0.8683	0.8684	0.8683	0.8686	0.9342	0.9498	0.949	0.9603	0.9598	0.9602	0.9601	0.9601	0.9603	0.96	0.9602	0.9796	0.979	0.9787	0.9792	0.9791	0.9791	0.9789	0.981	0.9811	0.9821	0.9833	0.9832	NA	0.986	0.9858
DSM_30099	0.8686	0.8692	0.869	0.8761	0.8691	0.875	0.8695	0.8671	0.8723	0.8693	0.8695	0.8681	0.8736	0.8689	0.87	0.8685	0.8684	0.8684	0.8685	0.8684	0.8687	0.9343	0.9499	0.9488	0.9605	0.9599	0.9601	0.9602	0.9603	0.9603	0.9602	0.9602	0.979	0.9792	0.9788	0.9789	0.9789	0.979	0.9788	0.9805	0.9811	0.9817	0.983	0.983	0.986	NA	0.9995
PCM_1189	0.8677	0.869	0.8695	0.8694	0.8681	0.8682	0.867	0.8677	0.8725	0.8701	0.8692	0.8678	0.87	0.8716	0.8694	0.8696	0.8695	0.8695	0.8696	0.8695	0.8698	0.9341	0.9498	0.9488	0.9602	0.9597	0.9603	0.9602	0.96	0.9605	0.96	0.9601	0.979	0.9788	0.9786	0.979	0.9788	0.9788	0.9786	0.9806	0.9811	0.9816	0.9821	0.9824	0.9858	0.9995	NA
