# Supplementary material for: Comparative genomic analysis of the Hafnia genus reveals an explicit evolutionary relationship between the species alvei and paralvei and provides insights into pathogenicity
Source: BMC Genomics. 2019 Oct 23;20:768. doi: 10.1186/s12864-019-6123-1 (PMC6806506; doi:10.1186/s12864-019-6123-1)
Supplement: Supplementary file 7 — Additional file 7: Table S6. List of resistance genes in the CARD and MEGARes database were identified in Hafnia strains. [file 12864_2019_6123_MOESM7_ESM.xlsx]

## Sheet: Sheet1
Resistance gene	Proteins ID	Nucleotide ID	Name	ARO Accession	Class	Drug class	AMR Gene Family	Resistance Mechanism	Definition
Res1	AAC73788.1	U00096.3	kdpE	ARO:3003841	Aminoglycoside	aminoglycoside antibiotic	kdpDE	antibiotic efflux	kdpE is a transcriptional activator that is part of the two-component system KdpD/KdpE that is studied for its regulatory role in potassium transport and has been identified as an adaptive regulator involved in the virulence and intracellular survival of pathogenic bacteria. kdpE regulates a range of virulence loci through direct promoter binding.
Res2	CBA33631.1	FN543093.2	parE	ARO:3000023	Aminocoumarins	Aminocoumarin antibiotic	Aminocoumarin-resistant_DNA_topoisomerases		Subunit of the topoisomerase IV sensitive to aminocoumarins
Res3	YP_404710.1	CP000034.1	parE	ARO:3000023	Aminocoumarins	Aminocoumarin antibiotic	Aminocoumarin-resistant_DNA_topoisomerases		Subunit of the topoisomerase IV sensitive to aminocoumarins
Res4	AAF86697.1	AF180958	ACC-3	ARO:3001817	betalactams	monobactam;cephalosporin;penam	ACC beta-lactamase	antibiotic inactivation	ACC-3 is a beta-lactamase found in Hafnia alvei
Res5	CAB46491.1	AJ133121	ACC-1	ARO:3001815	betalactams	monobactam;cephalosporin;penam	ACC beta-lactamase	antibiotic inactivation	ACC-1 is a beta-lactamase found in Klebsiella pneumoniae
Res6	CCK86740.1	HE819401	ACC-5	ARO:3001819	betalactams	monobactam;cephalosporin;penam	ACC beta-lactamase	antibiotic inactivation	ACC-5 is a beta-lactamase. From the Lahey list of ACC beta-lactamases. It is detected among Gram-negative bacteria isolates (Gamma- and Alpha-proteobacteria) from urban water sources.
Res7	AAF86691.1	AF180952	ACC-2	ARO:3001816	betalactams	monobactam;cephalosporin;penam	ACC beta-lactamase	antibiotic inactivation	ACC-2 is a beta-lactamase found in Hafnia alvei
Res8	AAB39956.1	U36911.1	TEM-116	ARO:3000979	betalactams	monobactam;cephalosporin;penam;penem	TEM beta-lactamase	antibiotic inactivation	TEM-116 is a broad-spectrum beta-lactamase found in many species of bacteria.
Res9	AFG39495.1	CP002291	PBP2		betalactams	betalactams antibiotic	Penicillin_binding_protein
Res10	AAK21276.1	AF336097.1	OMP36	ARO:3003385	betalactams	cephalosporin, carbapenem, penam, monobactam, penem, cephamycin	General Bacterial Porin with reduced permeability to beta-lactams	reduced permeability to antibiotic	Mutant forms of the porin Omp36 result in reduced permeability to antibiotics.
Res11	AAC76093.1	U00096.3	bacA	ARO:3002986	Bacitracin	peptide antibiotic	undecaprenyl pyrophosphate related proteins	antibiotic target alteration	The bacA gene product (BacA) recycles undecaprenyl pyrophosphate during cell wall biosynthesis which confers resistance to bacitracin.
Res12	AAC75314.1	U00096	PmrF	ARO:3003578	Cationic antimicrobial peptides	peptide antibiotic	pmr phosphoethanolamine transferase	antibiotic target alteration	PmrF is required for the synthesis and transfer of 4-amino-4-deoxy-L-arabinose (Ara4N) to Lipid A, which allows gram-negative bacteria to resist the antimicrobial activity of cationic antimicrobial peptides and antibiotics such as polymyxin. pmrF corresponds to 1 locus in Pseudomonas aeruginosa PAO1 and 1 locus in Pseudomonas aeruginosa LESB58.
Res13	AAC75089.1	U00096	ugd	ARO:3003577	Cationic antimicrobial peptides	peptide antibiotic	pmr phosphoethanolamine transferase	antibiotic target alteration	PmrE is required for the synthesis and transfer of 4-amino-4-deoxy-L-arabinose (Ara4N) to Lipid A, which allows gram-negative bacteria to resist the antimicrobial activity of cationic antimicrobial peptides and antibiotics such as polymyxin
Res14	YP_003615180	CP001918.1	tufAB		Elfamycins	elfamycin antibiotic	EF-Tu_inhibition	antibiotic target alteration	Sequence variants of elongation factor Tu that confer resistance to elfamycin antibiotics.
Res15	YP_003610753	CP001918.1	tufAB	ARO:3001312	Elfamycins	elfamycin antibiotic	EF-Tu_inhibition	antibiotic target alteration	Sequence variants of elongation factor Tu that confer resistance to elfamycin antibiotics.
Res16	BAE77595.1	AP009048	gyrB	ARO:3003303	Fluoroquinolones	fluoroquinolone antibiotic	fluoroquinolone resistant gyrB	antibiotic target alteration	Point mutation in Escherichia coli resulting in aminocoumarin resistance
Res17	AAL22694.1	AE006468.2	gyrB	ARO:3003307	Fluoroquinolones	fluoroquinolone antibiotic	fluoroquinolone resistant gyrB	antibiotic target alteration	Point mutation in Salmonella serovars resulting in fluoroquinolone resistance
Res18	AAL22055.1	AE006468.2	parE	ARO:3003317	Fluoroquinolones	fluoroquinolone antibiotic	fluoroquinolone resistant parE	antibiotic target alteration	Point mutation in Salmonella serovars parE resulting in fluoroquinolones resistance
Res19	NP_463022.1	NC_003197.1	rpoB	ARO:3003276	Rifampin	Rifampin antibiotic	Rifampin-resistant_beta-subunit_of_RNA_polymerase_RpoB	antibiotic target alteration	RNA polymerase is a multisubunit enzyme that is necessary for transcription. The beta-subunit of RNA polymerase forms the active center of the enzyme and template/transcript binding sites. Mutations in rpoB gene confers antibiotic resistance
Res20	YP_003610761.1	CP001918.1	rpoB	ARO:3003276	Rifampin	Rifampin antibiotic	Rifampin-resistant_beta-subunit_of_RNA_polymerase_RpoB	antibiotic target alteration	RNA polymerase is a multisubunit enzyme that is necessary for transcription. The beta-subunit of RNA polymerase forms the active center of the enzyme and template/transcript binding sites. Mutations in rpoB gene confers antibiotic resistance
Res21	AAF63432	AF170730	vatF	ARO:3003744	streptogramin	streptogramin antibiotic	streptogramin vat acetyltransferase	antibiotic inactivation	vatF is a streptogramin A acetyl transferase gene isolated from the chromosome of Yersinia enterocolitica.
Res22	BAA16344.1	AP009048.1	acrD	ARO:3000491	Multi-drug resistance	macrolide antibiotic;fluoroquinolone antibiotic;monobactam;aminoglycoside antibiotic;carbapenem;glycylcycline;penam;tetracycline antibiotic;acridine dye;aminocoumarin antibiotic;diaminopyrimidine antibiotic;phenicol antibiotic;triclosan;antibacterial free fatty acids	resistance-nodulation-cell division (RND) antibiotic efflux pump	antibiotic efflux	AcrD is an aminoglycoside efflux pump expressed in E. coli. Its expression can be induced by indole, and is regulated by baeRS and cpxAR.
Res23	AAN06707.1	AF534183.1	tet(A)	ARO:3000165	Multi-drug resistance	macrolide antibiotic;fluoroquinolone antibiotic;lincosamide antibiotic;fosfomycin;cephalosporin;glycylcycline;bicyclomycin;penam;nucleoside antibiotic;tetracycline antibiotic;peptide antibiotic;acridine dye;oxazolidinone antibiotic;rifamycin antibiotic;diaminopyrimidine antibiotic;phenicol antibiotic;isoniazid;benzalkonium chloride;rhodamine;antibacterial free fatty acids;nitroimidazole antibiotic	major facilitator superfamily (MFS) antibiotic efflux pump	antibiotic efflux	TetA is a tetracycline efflux pump found in many species of Gram-negative bacteria.
Res24	BAB35162.1	BA000007.3	H-NS	ARO:3000676	Multi-drug resistance	macrolide antibiotic;fluoroquinolone antibiotic;monobactam;aminoglycoside antibiotic;lincosamide antibiotic;carbapenem;fosfomycin;cephalosporin;glycylcycline;cephamycin;bicyclomycin;penam;nucleoside antibiotic;tetracycline antibiotic;peptide antibiotic;acridine dye;oxazolidinone antibiotic;aminocoumarin antibiotic;rifamycin antibiotic;diaminopyrimidine antibiotic;phenicol antibiotic;isoniazid;tri…	major facilitator superfamily (MFS) antibiotic efflux pump;resistance-nodulation-cell division (RND) antibiotic efflux pump	antibiotic efflux	H-NS is a histone-like protein involved in global gene regulation in Gram-negative bacteria. It is a repressor of the membrane fusion protein genes acrE, mdtE, and emrK as well as nearby genes of many RND-type multidrug exporters.
Res25	AAC75136.1	U00096	mdtB	ARO:3000793	Multi-drug resistance	macrolide antibiotic;fluoroquinolone antibiotic;monobactam;aminoglycoside antibiotic;carbapenem;glycylcycline;penam;tetracycline antibiotic;acridine dye;aminocoumarin antibiotic;diaminopyrimidine antibiotic;phenicol antibiotic;triclosan;antibacterial free fatty acids	resistance-nodulation-cell division (RND) antibiotic efflux pump	antibiotic efflux	MdtB is a transporter that forms a heteromultimer complex with MdtC to form a multidrug transporter. MdtBC is part of the MdtABC-TolC efflux complex.
Res26	ABG77965.1	DQ679966	acrA	ARO:3004042	Multi-drug resistance	macrolide antibiotic;fluoroquinolone antibiotic;monobactam;aminoglycoside antibiotic;carbapenem;cephalosporin;glycylcycline;penam;tetracycline antibiotic;acridine dye;aminocoumarin antibiotic;rifamycin antibiotic;diaminopyrimidine antibiotic;phenicol antibiotic;triclosan;antibacterial free fatty acids	resistance-nodulation-cell division (RND) antibiotic efflux pump	antibiotic efflux	AcrA is a subunit of the AcrAB-TolC multidrug efflux system that in E. cloacae.
Res27	AAC73564.1	U00096.3	acrB	ARO:3000216	Multi-drug resistance	macrolide antibiotic;fluoroquinolone antibiotic;monobactam;aminoglycoside antibiotic;carbapenem;cephalosporin;glycylcycline;penam;tetracycline antibiotic;acridine dye;aminocoumarin antibiotic;rifamycin antibiotic;diaminopyrimidine antibiotic;phenicol antibiotic;triclosan;antibacterial free fatty acids	resistance-nodulation-cell division (RND) antibiotic efflux pump	antibiotic efflux	Protein subunit of AcrA-AcrB-TolC multidrug efflux complex. AcrB functions as a herterotrimer which forms the inner membrane component and is primarily responsible for substrate recognition and energy transduction by acting as a drug/proton antiporter.
Res28	BAE77933.1	AP009048.1	CRP	ARO:3000518	Multi-drug resistance	macrolide antibiotic;fluoroquinolone antibiotic;monobactam;aminoglycoside antibiotic;carbapenem;glycylcycline;penam;tetracycline antibiotic;acridine dye;aminocoumarin antibiotic;diaminopyrimidine antibiotic;phenicol antibiotic;triclosan;antibacterial free fatty acids	resistance-nodulation-cell division (RND) antibiotic efflux pump	antibiotic efflux	CRP is a global regulator that represses MdtEF multidrug efflux pump expression.
Res29	AAC75733.1	U00096	emrB	ARO:3000074	Multi-drug resistance	macrolide antibiotic;fluoroquinolone antibiotic;lincosamide antibiotic;fosfomycin;cephalosporin;glycylcycline;bicyclomycin;penam;nucleoside antibiotic;tetracycline antibiotic;peptide antibiotic;acridine dye;oxazolidinone antibiotic;rifamycin antibiotic;diaminopyrimidine antibiotic;phenicol antibiotic;isoniazid;benzalkonium chloride;rhodamine;antibacterial free fatty acids;nitroimidazole antibiotic	major facilitator superfamily (MFS) antibiotic efflux pump	antibiotic efflux	emrB is a translocase in the emrB -TolC efflux protein in E. coli. It recognizes substrates including carbonyl cyanide m-chlorophenylhydrazone (CCCP), nalidixic acid, and thioloactomycin.
Res30	AAC75137.1	U00096	mdtC	ARO:3000794	Multi-drug resistance	macrolide antibiotic;fluoroquinolone antibiotic;monobactam;aminoglycoside antibiotic;carbapenem;glycylcycline;penam;tetracycline antibiotic;acridine dye;aminocoumarin antibiotic;diaminopyrimidine antibiotic;phenicol antibiotic;triclosan;antibacterial free fatty acids	resistance-nodulation-cell division (RND) antibiotic efflux pump	antibiotic efflux	[PMID:12107133]
Res31	AAC75731.1	U00096.3	emrR	ARO:3000516	Multi-drug resistance	macrolide antibiotic;fluoroquinolone antibiotic;lincosamide antibiotic;fosfomycin;cephalosporin;glycylcycline;bicyclomycin;penam;nucleoside antibiotic;tetracycline antibiotic;peptide antibiotic;acridine dye;oxazolidinone antibiotic;rifamycin antibiotic;diaminopyrimidine antibiotic;phenicol antibiotic;isoniazid;benzalkonium chloride;rhodamine;antibacterial free fatty acids;nitroimidazole antibiotic	major facilitator superfamily (MFS) antibiotic efflux pump	antibiotic efflux	EmrR is a negative regulator for the EmrAB-TolC multidrug efflux pump in E. coli. Mutations lead to EmrAB-TolC overexpression.
Res32	BAB38260.1	BA000007.3	cpxA	ARO:3000830	Multi-drug resistance	macrolide antibiotic;fluoroquinolone antibiotic;monobactam;aminoglycoside antibiotic;carbapenem;glycylcycline;penam;tetracycline antibiotic;acridine dye;aminocoumarin antibiotic;diaminopyrimidine antibiotic;phenicol antibiotic;triclosan;antibacterial free fatty acids	resistance-nodulation-cell division (RND) antibiotic efflux pump	antibiotic efflux	CpxA is a membrane-localized sensor kinase that is activated by envelope stress. It starts a kinase cascade that activates CpxR, which promotes efflux complex expression.
Res33	BAH63252.1	AP006725.1	KpnF	ARO:3004583	Multi-drug resistance	macrolide antibiotic;fluoroquinolone antibiotic;aminoglycoside antibiotic;lincosamide antibiotic;fosfomycin;cephalosporin;glycylcycline;bicyclomycin;penam;nucleoside antibiotic;tetracycline antibiotic;peptide antibiotic;acridine dye;oxazolidinone antibiotic;rifamycin antibiotic;diaminopyrimidine antibiotic;phenicol antibiotic;isoniazid;benzalkonium chloride;rhodamine;antibacterial free fatty acid…	major facilitator superfamily (MFS) antibiotic efflux pump	antibiotic efflux	KpnF subunit of KpnEF resembles EbrAB from E. coli. Mutation in KpnEF resulted in increased susceptibility to cefepime, ceftriaxon, colistin, erythromycin, rifampin, tetracycline, and streptomycin as well as enhanced sensitivity toward sodium dodecyl sulfate, deoxycholate, dyes, benzalkonium chloride, chlorhexidine, and triclosan.
Res34	BAA15935.1	AP009048.1	baeR	ARO:3000828	Multi-drug resistance	macrolide antibiotic;fluoroquinolone antibiotic;monobactam;aminoglycoside antibiotic;carbapenem;glycylcycline;penam;tetracycline antibiotic;acridine dye;aminocoumarin antibiotic;diaminopyrimidine antibiotic;phenicol antibiotic;triclosan;antibacterial free fatty acids	resistance-nodulation-cell division (RND) antibiotic efflux pump	antibiotic efflux	BaeR is a response regulator that promotes the expression of MdtABC and AcrD efflux complexes.
Res35	AFH35853.1	JQ394987	mdfA	ARO:3001328	Multi-drug resistance	macrolide antibiotic;fluoroquinolone antibiotic;lincosamide antibiotic;fosfomycin;cephalosporin;glycylcycline;bicyclomycin;penam;nucleoside antibiotic;tetracycline antibiotic;peptide antibiotic;acridine dye;oxazolidinone antibiotic;rifamycin antibiotic;diaminopyrimidine antibiotic;phenicol antibiotic;isoniazid;benzalkonium chloride;rhodamine;antibacterial free fatty acids;nitroimidazole antibiotic	major facilitator superfamily (MFS) antibiotic efflux pump	antibiotic efflux	Multidrug efflux pump in E. coli. This multidrug efflux system was originally identified as the Cmr/CmlA chloramphenicol exporter.
Res36	BAA11237.1	D78168	emrY	ARO:3000254	Multi-drug resistance	macrolide antibiotic;fluoroquinolone antibiotic;lincosamide antibiotic;fosfomycin;cephalosporin;glycylcycline;bicyclomycin;penam;nucleoside antibiotic;tetracycline antibiotic;peptide antibiotic;acridine dye;oxazolidinone antibiotic;rifamycin antibiotic;diaminopyrimidine antibiotic;phenicol antibiotic;isoniazid;benzalkonium chloride;rhodamine;antibacterial free fatty acids;nitroimidazole antibiotic	major facilitator superfamily (MFS) antibiotic efflux pump	antibiotic efflux	emrY is a multidrug transport that moves substrates across the inner membrane of the Gram-negative E. coli. It is a homolog of emrB.
Res37	AAC73565.1	U00096.3	acrA	ARO:3004043	Multi-drug resistance	macrolide antibiotic;fluoroquinolone antibiotic;monobactam;aminoglycoside antibiotic;carbapenem;cephalosporin;glycylcycline;penam;tetracycline antibiotic;acridine dye;aminocoumarin antibiotic;rifamycin antibiotic;diaminopyrimidine antibiotic;phenicol antibiotic;triclosan;antibacterial free fatty acids	resistance-nodulation-cell division (RND) antibiotic efflux pump	antibiotic efflux	AcrA is a subunit of the AcrAB-TolC multidrug efflux system that in E. coli.
Res38	BAH63251.1	AP006725.1	KpnE	ARO:3004580	Multi-drug resistance	macrolide antibiotic;fluoroquinolone antibiotic;aminoglycoside antibiotic;lincosamide antibiotic;fosfomycin;cephalosporin;glycylcycline;bicyclomycin;penam;nucleoside antibiotic;tetracycline antibiotic;peptide antibiotic;acridine dye;oxazolidinone antibiotic;rifamycin antibiotic;diaminopyrimidine antibiotic;phenicol antibiotic;isoniazid;benzalkonium chloride;rhodamine;antibacterial free fatty acid…	major facilitator superfamily (MFS) antibiotic efflux pump	antibiotic efflux	KpnE subunit of KpnEF resembles EbrAB from E. coli. Mutation in KpnEF resulted in increased susceptibility to cefepime, ceftriaxon, colistin, erythromycin, rifampin, tetracycline, and streptomycin as well as enhanced sensitivity toward sodium dodecyl sulfate, deoxycholate, dyes, benzalkonium chloride, chlorhexidine, and triclosan
Res39	AFK13828.1	JQ727668	ramA	ARO:3000823	Multi-drug resistance	macrolide antibiotic;fluoroquinolone antibiotic;monobactam;aminoglycoside antibiotic;carbapenem;cephalosporin;glycylcycline;cephamycin;penam;tetracycline antibiotic;acridine dye;aminocoumarin antibiotic;rifamycin antibiotic;diaminopyrimidine antibiotic;phenicol antibiotic;triclosan;penem;antibacterial free fatty acids	resistance-nodulation-cell division (RND) antibiotic efflux pump;General Bacterial Porin with reduced permeability to beta-lactams	antibiotic efflux;reduced permeability to antibiotic	RamA (resistance antibiotic multiple) is a positive regulator of AcrAB-TolC and leads to high level multidrug resistance in Klebsiella pneumoniae, Salmonella enterica, and Enterobacter aerugenes, increasing the expression of both the mar operon as well as AcrAB. RamA also decreases OmpF expression.
Res40	AAK11270.1	AF335467	omp36	ARO:3003385	Multi-drug resistance	cephalosporin, carbapenem, penam, monobactam, penem, cephamycin	General Bacterial Porin with reduced permeability to beta-lactams	reduced permeability to antibiotic	Mutant forms of the porin Omp36 result in reduced permeability to antibiotics
Res41	EHL92831.1	ACWO01000051.1	KpnG	ARO:3004588	Multi-drug resistance	macrolide antibiotic;fluoroquinolone antibiotic;aminoglycoside antibiotic;lincosamide antibiotic;carbapenem;fosfomycin;cephalosporin;glycylcycline;bicyclomycin;penam;nucleoside antibiotic;tetracycline antibiotic;peptide antibiotic;acridine dye;oxazolidinone antibiotic;rifamycin antibiotic;diaminopyrimidine antibiotic;phenicol antibiotic;isoniazid;penem;benzalkonium chloride;rhodamine;antibacteria…	major facilitator superfamily (MFS) antibiotic efflux pump	antibiotic efflux	KpnG consists of ~390 residues and resembles EmrA of E. coli. Disruption of the pump components KpnG-KpnH signficantly decrease resistance to azithromycin, ceftazidime, ciprofloxacin, ertapenem, erythromycin, gentamicin, imipenem, ticarcillin, norfloxacin, polymyxin-B, piperacillin, spectinomycin, tobramycin, and streptomycin
Res42	CAA09666.1	AJ011502.1	OmpK37	ARO:3004122	Multi-drug resistance	monobactam;carbapenem;cephalosporin;cephamycin;penam;penem	General Bacterial Porin with reduced permeability to beta-lactams	reduced permeability to antibiotic	Klebsiella pneumoniae outer membrane porin protein. Is preferentially detected in porin-deficient strains. Functional characterization of this new porin revealed a narrower pore than those of porins OmpK35 and OmpK36, which did not allow penetration by certain β-lactams. Also, when a resistant strain expresses porin OmpK37 is less susceptible to cefotaxime and cefoxitin than when it is expressing…
Res43	AML99881.1	CP014358.1	MdtK	ARO:3001327	Multi-drug resistance	fluoroquinolone antibiotic;glycylcycline;tetracycline antibiotic;acridine dye	multidrug and toxic compound extrusion (MATE) transporter	antibiotic efflux	A multidrug and toxic compound extrusions (MATE) transporter conferring resistance to norfloxacin, doxorubicin and acriflavine.
Res44	AAC76297.1	U00096	AcrE	ARO:3000499	Multi-drug resistance	macrolide antibiotic;fluoroquinolone antibiotic;monobactam;aminoglycoside antibiotic;carbapenem;cephalosporin;glycylcycline;cephamycin;penam;tetracycline antibiotic;acridine dye;aminocoumarin antibiotic;diaminopyrimidine antibiotic;phenicol antibiotic;triclosan;antibacterial free fatty acids	resistance-nodulation-cell division (RND) antibiotic efflux pump	antibiotic efflux	AcrE is a membrane fusion protein, similar to AcrA.
Res45	AAC76298.1	U00096	AcrF	ARO:3000502	Multi-drug resistance	macrolide antibiotic;fluoroquinolone antibiotic;monobactam;aminoglycoside antibiotic;carbapenem;cephalosporin;glycylcycline;cephamycin;penam;tetracycline antibiotic;acridine dye;aminocoumarin antibiotic;diaminopyrimidine antibiotic;phenicol antibiotic;triclosan;antibacterial free fatty acids	resistance-nodulation-cell division (RND) antibiotic efflux pump	antibiotic efflux	AcrF is a inner membrane transporter, similar to AcrB.
Res46	AAC74149.2	U00096	mdtH	ARO:3001216	Multi-drug resistance	macrolide antibiotic;fluoroquinolone antibiotic;lincosamide antibiotic;fosfomycin;cephalosporin;glycylcycline;bicyclomycin;penam;nucleoside antibiotic;tetracycline antibiotic;peptide antibiotic;acridine dye;oxazolidinone antibiotic;rifamycin antibiotic;diaminopyrimidine antibiotic;phenicol antibiotic;isoniazid;benzalkonium chloride;rhodamine;antibacterial free fatty acids;nitroimidazole antibiotic	major facilitator superfamily (MFS) antibiotic efflux pump	antibiotic efflux	Multidrug resistance protein MdtH
Res47	ACN32294.1	FJ768952	TolC	ARO:3000237	Multi-drug resistance	macrolide antibiotic;fluoroquinolone antibiotic;monobactam;aminoglycoside antibiotic;lincosamide antibiotic;carbapenem;fosfomycin;cephalosporin;glycylcycline;cephamycin;bicyclomycin;penam;nucleoside antibiotic;tetracycline antibiotic;peptide antibiotic;acridine dye;oxazolidinone antibiotic;aminocoumarin antibiotic;rifamycin antibiotic;diaminopyrimidine antibiotic;phenicol antibiotic;isoniazid;ple…	ATP-binding cassette (ABC) antibiotic efflux pump;major facilitator superfamily (MFS) antibiotic efflux pump;resistance-nodulation-cell division (RND) antibiotic efflux pump	antibiotic efflux	TolC is a protein subunit of many multidrug efflux complexes in Gram negative bacteria. It is an outer membrane efflux protein and is constitutively open. Regulation of efflux activity is often at its periplasmic entrance by other components of the efflux complex.
Res48	AAC74000.1	U00096.3	msbA	ARO:3003950	Multi-drug resistance	macrolide antibiotic;fluoroquinolone antibiotic;cephalosporin;penam;tetracycline antibiotic;peptide antibiotic;acridine dye;rifamycin antibiotic;pleuromutilin antibiotic;nitroimidazole antibiotic	ATP-binding cassette (ABC) antibiotic efflux pump	antibiotic efflux	MsbA is a multidrug resistance transporter homolog from E. coli and belongs to a superfamily of transporters that contain an adenosine triphosphate (ATP) binding cassette (ABC) which is also called a nucleotide-binding domain (NBD). MsbA is a member of the MDR-ABC transporter group by sequence homology. MsbA transports lipid A, a major component of the bacterial outer cell membrane, and is the on…
Res49	AAC60781.1	U46859.1	rosA	ARO:3003048	Multi-drug resistance	macrolide antibiotic;fluoroquinolone antibiotic;lincosamide antibiotic;fosfomycin;cephalosporin;glycylcycline;bicyclomycin;penam;nucleoside antibiotic;tetracycline antibiotic;peptide antibiotic;acridine dye;oxazolidinone antibiotic;rifamycin antibiotic;diaminopyrimidine antibiotic;phenicol antibiotic;isoniazid;benzalkonium chloride;rhodamine;antibacterial free fatty acids;nitroimidazole antibiotic	major facilitator superfamily (MFS) antibiotic efflux pump	antibiotic efflux	rosA is part of an efflux pump/potassium antiporter system (RosAB) in Yersinia that confers resistance to cationic antimicrobial peptides such as polymyxin B.
Res50	AAC60780.1	U46859	rosB	ARO:3003049	Multi-drug resistance	macrolide antibiotic;fluoroquinolone antibiotic;lincosamide antibiotic;fosfomycin;cephalosporin;glycylcycline;bicyclomycin;penam;nucleoside antibiotic;tetracycline antibiotic;peptide antibiotic;acridine dye;oxazolidinone antibiotic;rifamycin antibiotic;diaminopyrimidine antibiotic;phenicol antibiotic;isoniazid;benzalkonium chloride;rhodamine;antibacterial free fatty acids;nitroimidazole antibiotic	major facilitator superfamily (MFS) antibiotic efflux pump	antibiotic efflux	rosB is part of an efflux pump/potassium antiporter system (RosAB) in Yersinia that confers resistance to cationic antimicrobial peptides such as polymyxin B.
