# Supplementary material for: Comparative genomic analysis of the Hafnia genus reveals an explicit evolutionary relationship between the species alvei and paralvei and provides insights into pathogenicity
Source: BMC Genomics. 2019 Oct 23;20:768. doi: 10.1186/s12864-019-6123-1 (PMC6806506; doi:10.1186/s12864-019-6123-1)
Supplement: Supplementary file 9 — Additional file 9: Table S7. Antimicrobial susceptibility profiles of Hafnia. [file 12864_2019_6123_MOESM9_ESM.xlsx]

## Sheet: Sheet1
			Amocicillin-clavulanic acid	Ticarcillin-clavulanic acid	Piperacillin-tazobactam	Ceftriaxone	Ceftazidime	Cefoperazone-sulbactam	Cefepime	Aztreonam	Imipenem	Meropenem	Ertapenem	Amikacin	Tobramycin	Ciprofloxacin	Levofloxacin	Doxycycline	Minocycline	Tigecycline	Colistin	Trimethoprim-sulfamethoxazole	Chloramphenicol
			betalactams											Aminoglycosides		Fluoroquinolones		Tetracyclines			polymyxin	Sulfonamides	Phenicol
paralvei	PCM_1194	MIC(mg/L)	16	≤ 8	16	1	0.25	≤ 8	≤ 0.12	≤ 1	≤ 0.25	≤ 0.25	≤ 0.12	≤ 2	≤ 1	≤ 0.25	≤ 0.12	2	4	≤ 0.5	4	≤ 20	2
		susceptible	R	S	S	S	S	S	S	S	S	S	S	S	S	S	S	S	S	S	R	S	S
	PCM_1198	MIC(mg/L)	16	≤ 8	8	8	0.5	≤ 8	≤ 0.12	≤ 1	≤ 0.25	≤ 0.25	≥ 8	≤ 2	≤ 1	≤ 0.25	≤ 0.12	≥ 16	≥ 16	1	4	≤ 20	4
		susceptible	R	S	S	R	S	S	S	S	S	S	R	S	S	S	S	R	R	S	R	S	S
	PCM_1218	MIC(mg/L)	≥ 32	≤ 8	16	8	16	≤ 8	≤ 0.12	≤ 1	≤ 0.25	≤ 0.25	≤ 0.12	≤ 2	≤ 1	≤ 0.25	≤ 0.12	2	≤ 1	≤ 0.5	2	≤ 20	4
		susceptible	R	S	S	R	R	S	S	S	S	S	S	S	S	S	S	S	S	S	S	S	S
	PCM_1211	MIC(mg/L)	≥ 32	≤ 8	≥ 128	1	0.5	≤ 8	≤ 0.12	≤ 1	≤ 0.25	≤ 0.25	≤ 0.12	≤ 2	≤ 1	≤ 0.25	≤ 0.12	1	≤ 1	≤ 0.5	≥ 16	≤ 20	2
		susceptible	R	S	R	S	S	S	S	S	S	S	S	S	S	S	S	S	S	S	R	S	S
	PCM_1192	MIC(mg/L)	≥ 32	≤ 8	16	1	0.5	≤ 8	≤ 0.12	≤ 1	≤ 0.25	≤ 0.25	≤ 0.12	≤ 2	≤ 1	≤ 0.25	≤ 0.12	4	4	1	16	≤ 20	3
		susceptible	R	S	S	S	S	S	S	S	S	S	S	S	S	S	S	S	S	S	R	S	S
	PCM_1223	MIC(mg/L)	≥ 32	≤ 8	64	1	4	≤ 8	≤ 0.12	≤ 1	≤ 0.25	≤ 0.25	≤ 0.12	≤ 2	≤ 1	≤ 0.25	≤ 0.12	1	≤ 1	≤ 0.5	4	≤ 20	4
		susceptible	R	S	I	S	S	S	S	S	S	S	S	S	S	S	S	S	S	S	R	S	S
	PCM_1188	MIC(mg/L)	≥ 32	≤ 8	≥ 128	1	1	≤ 8	≤ 0.12	≤ 1	≤ 0.25	≤ 0.25	≤ 0.12	≤ 2	≤ 1	≤ 0.25	≤ 0.12	1	≤ 1	≤ 0.5	≥ 16	≤ 20	4
		susceptible	R	S	R	S	S	S	S	S	S	S	S	S	S	S	S	S	S	S	R	S	S
alvei	PCM_1204	MIC(mg/L)	≥ 32	≤ 8	16	0.5	0.5	≤ 8	≤ 0.12	≤ 1	0.5	≤ 0.25	≤ 0.12	≤ 2	≤ 1	≤ 0.25	≤ 0.12	1	≤ 1	≤ 0.5	4	≤ 20	6
		susceptible	R	S	S	S	S	S	S	S	S	S	S	S	S	S	S	S	S	S	R	S	S
	PCM_1214	MIC(mg/L)	4	≤ 8	16	8	≥ 64	≤ 8	1	≤ 1	1	4	≤ 0.12	≤ 2	≤ 1	≤ 0.25	≤ 0.12	2	4	≤ 0.5	8	≤ 20	≤ 8
		susceptible	R	S	S	R	R	S	S	S	S	R	S	S	S	S	S	S	S	S	R	S	S
	PCM_1196	MIC(mg/L)	≥ 32	≤ 8	16	8	≥ 64	≤ 8	≤ 0.12	8	0.5	4	≥ 8	≤ 2	≤ 1	≤ 0.25	≤ 0.12	2	≤ 1	≤ 0.5	≥ 16	≤ 20	2
		susceptible	R	S	S	R	R	S	S	I	S	R	R	S	S	S	S	S	S	S	R	S	S
	PCM_1191	MIC(mg/L)	≥ 32	≤ 8	16	32	≥ 64	≤ 8	≤ 0.12	≤ 1	1	4	≤ 0.12	≤ 2	≤ 1	≤ 0.25	≤ 0.12	1	2	≤ 0.5	2	≤ 20	2
		susceptible	R	S	S	R	R	S	S	S	S	R	S	S	S	S	S	S	S	S	S	S	S
	PCM_1224	MIC(mg/L)	≥ 32	≤ 8	8	≤ 0.5	0.5	≤ 8	≤ 0.12	≤ 1	≤ 0.25	≤ 0.25	≤ 0.12	≤ 2	≤ 1	≤ 0.25	≤ 0.12	2	4	≤ 0.5	≥ 16	≤ 20	7
		susceptible	R	S	S	S	S	S	S	S	S	S	S	S	S	S	S	S	S	S	R	S	S
	PCM_1210	MIC(mg/L)	4	≤ 8	≤ 4	1	0.25	≤ 8	≤ 0.12	≤ 1	0.5	≤ 0.25	≤ 0.12	≤ 2	≤ 1	≤ 0.25	≤ 0.12	4	4	≤ 0.5	8	≤ 20	12
		susceptible	R	S	S	S	S	S	S	S	S	S	S	S	S	S	S	S	S	S	R	S	I
	PCM_1209	MIC(mg/L)	≥ 32	≤ 8	64	1	16	≤ 8	≤ 0.12	≤ 1	0.5	≤ 0.25	≤ 0.12	≤ 2	≤ 1	≤ 0.25	≤ 0.12	1	≤ 1	≤ 0.5	4	≤ 20	4
		susceptible	R	S	I	S	R	S	S	S	S	S	S	S	S	S	S	S	S	S	R	S	S
	PCM_1221	MIC(mg/L)	≥ 32	≤ 8	16	1	≥ 64	≤ 8	≤ 0.12	8	0.5	4	≥ 8	≤ 2	≤ 1	≤ 0.25	0.12	2	≤ 1	≤ 0.5	4	≤ 20	4
		susceptible	R	S	S	S	R	S	S	I	S	R	R	S	S	S	S	S	S	S	R	S	S
	PCM_1220	MIC(mg/L)	≥ 32	≤ 8	64	16	16	≤ 8	≤ 0.12	≤ 1	0.5	≤ 0.25	1	≤ 2	≤ 1	≤ 0.25	≤ 0.12	2	4	≤ 0.5	8	≤ 20	6
		susceptible	R	S	I	R	R	S	S	S	S	S	I	S	S	S	S	S	S	S	R	S	S
	PCM_1190	MIC(mg/L)	4	≤ 8	≤ 4	≤ 0.25	0.25	≤ 8	≤ 0.12	≤ 1	≤ 0.25	≤ 0.25	≤ 0.12	≤ 2	≤ 1	≤ 0.25	≤ 0.12	1	4	≤ 0.5	4	≤ 20	2
		susceptible	R	S	S	S	S	S	S	S	S	S	S	S	S	S	S	S	S	S	R	S	S
	PCM_1202	MIC(mg/L)	≥ 32	≤ 8	16	0.5	0.5	≤ 8	≤ 0.12	≤ 1	≤ 0.25	≤ 0.25	≤ 0.12	≤ 2	≤ 1	≤ 0.25	≤ 0.12	2	2	0.5	≥ 16	≤ 20	3
		susceptible	R	S	S	S	S	S	S	S	S	S	S	S	S	S	S	S	S	S	R	S	S
	PCM_1216	MIC(mg/L)	16	≤ 8	16	≤ 0.25	0.5	≤ 8	≤ 0.12	≤ 1	≤ 0.25	≤ 0.25	≤ 0.12	≤ 2	≤ 1	≤ 0.25	≤ 0.12	2	4	≤ 0.5	4	≤ 20	6
		susceptible	R	S	S	S	S	S	S	S	S	S	S	S	S	S	S	S	S	S	R	S	S
	PCM_1189	MIC(mg/L)	16	≤ 8	8	8	0.5	≤ 8	≤ 0.12	≤ 1	≤ 0.25	≤ 0.25	≤ 0.12	≤ 2	≤ 1	≤ 0.25	≤ 0.12	4	4	≤ 0.5	8	≤ 20	12
		susceptible	R	S	S	R	S	S	S	S	S	S	S	S	S	S	S	S	S	S	R	S	I
